# Supplementary material for: Comparative Transcriptome Analysis Reveals the Biocontrol Mechanism of Bacillus velezensis F21 Against Fusarium Wilt on Watermelon
Source: Front Microbiol. 2019 Apr 3;10:652. doi: 10.3389/fmicb.2019.00652 (PMC6456681; doi:10.3389/fmicb.2019.00652)
Supplement: Supplementary file 1 [file Table_1.xlsx]

## Sheet: Sheet1
Table S1. information of primers and gene used in this study
Q-RT-PCR Primers .
Genes ID	Gene Name	Forward primer (5'-3')	Reverse primer (5'-3')	Functional description
Cla008455	Actin	GCAGGAATCCACGAAACT	ACCCTCCAATCCAGACAC
Cla008530	FLS2	AGCGTTATTATTGCCGACTG	GCCCTGCTCAACATCCTC	Pathogen infection
Cla013089	FLS2	CTCCCGCCAAGTATCTCA	AAGCAAGCGAAGGAAAGC
Cla011065	BAK1	CTTCTTCTTTCTCCTTTCCCTA	ATTGCCCAAATCCACTCG
Cla013849	MKS1	AAAATCACCAAAGACTCCCACA	TCGCAATCATCGGCATCG
Cla021170	WRKY22	AAACCCATCTTCACCCTT	ACATCACTGCTCTTACCG
Cla013402	WRKY33	ATTATGTCTTCAGTAGGAGGGA	GGAACTTCGTGGTTGTGC
Cla001246	PR1	CCCATCACCCTGGCTCAA	ATCTCGCCGTACCCTTCG
Cla008533	OXI1	CGCAGAACAGTAAAGGACG	ACAGGACTAACCCGAGCC	Pathogen attack
Cla012806	NDPK2(ndk, NME)	AATCATATCCCGTTTCGA	ATGTTCCTGCCAACTACA
Cla023061	CTR1	CGCATAGAACGACTTACTT	ACTCTTCGTGACGCTAAA	Phytohormones (ethylene)
Cla008291	MPK3/6(MPK3)	CACCAAATAATCCGTTCC	CAAGCCCAAAGTCACATA
Cla013662	EIN3/EIL	CTTGCGAGTATTCTCAATG	AGGTGGCTTAGGATGGTT
Cla014832	ERF1	GAGGAGATTGAGGAAGGGAGTT	CGGAAAGTTAAGCGTGGC
Cla011458	ERF1	TGATAGGAGGAACTGTGAA	CAGGCAATCCAAGTGAGA
Cla018860	MYC2	CGAAGAACATAGTATCGGAAAG	TCTGAGCAACGAGGGAAG	Phytohormones (Jasmonic)
Cla017119	MKK3	TTTTAATGAGCTAGGGTTAC	GAGCAGGAATGTGGATAG
Cla003623	VSP2	TCCTTCCGAGACCACTTA	ATCCTTTCCATCGCCAAC
Cla011267	PP2C	CTTTCTCCAATGGCTTCC	ATGACTTTGCCTCCCTCT	Abscisic acid biosynthesis
Cla007250	PYR/PYL	ATGCCTACTTCCATTCAACTT	CTTGTACGCTTGCGGATT
Cla004235	PYR/PYL	ATTAGGAGGCATCACAGG	AGAAGTTCCAATCTTTCG
Cla022580	ABF	ATCTACTCGCTGACCTTCG	CAAATACCCACCACTACG
Cla022326	EBF1/2	AGCTCCAGGGTCTAAATG	ATGGCAAGAAGCAAGTGT	Ethylene biosynthesis
Cla015104	ETR	ACCGAACAAATAGTGGCG	CGAACTGGAGAAGGCAAC
Cla011385	CTR1	CTCTTCCCATTTCCGACTC	GCAACTCCTGCTTCAACG
Cla005764	ETR	GCTGTTCGTGTCCCTCTA	AGCCCTCATTGACTCTTCTA
Cla011068	EIN3	ATTTCCTTTCTGCTCCAA	AGACTGTCGCTGCTTCAC
Cla019831	BRI1	CGGTGTTTAGAACTACTGG	TGTGGCATTCTGTTATCC	Brassinosteroid biosynthesis
Cla001519	BRI1	GGGAATGTTCAGAAAGTGC	GTCCGAGACCAAACCAGA
Cla011451	BSK	ATTCCGCGAGTTCACCAT	TCGTAGCAGCAGCCAAGT
Cla022857	TCH4	CAAGGCAAAGGTGATAGAG	GGTAGGTGGCAGTGAAAG
Cla018817	TCH4	CAGCCTATGGAACGCAGAC	AAGCCCAGTGGAGGTGAG
Cla009781	JAZ	AAAGCCAACAACTCACCA	TGAACCCTATGCTTCCTCT	JA biosynthesis
Cla021177	JAR1	TCCCGCTTGTTACTCACG	GTTCCTGCTGCCAGACCA
Cla013532	MYC2	AGATTTACTCTTACGATGGGTT	TTGATTCTGGCTCTACGC
Cla010508	MYC2	CAGAATGATGTCCGATTTA	CAACTTGTTACCAGCCAC
Cla005426	NPR1	GCTTATGCCCTTCACTAT	GTCCGTCAGATGTAGGTT	SA biosynthesis
Cla011901	TGA	CTGGATAGGAGGATTTCG	AGGGATAGATTCTGGTGC
Cla022068	TGA	GCTCCTTGCTCAACTTAC	TATCTACATCATACTGCCTCT
