# Supplementary material for: Comparative Transcriptome Analysis Reveals the Biocontrol Mechanism of Bacillus velezensis F21 Against Fusarium Wilt on Watermelon
Source: Front Microbiol. 2019 Apr 3;10:652. doi: 10.3389/fmicb.2019.00652 (PMC6456681; doi:10.3389/fmicb.2019.00652)
Supplement: Supplementary file 2 [file Table_2.xlsx]

## Sheet: Sheet1
Table S2 Biocontrol efficiency of B. velezensis F21 to Fon in greenhouse and field experiments
Treatment	Greenhouse experiments		Field experiments
	disease severity (%)	biocontrol efficiency (%)	disease severity (%)	biocontrol efficiency (%)
Control	93.21±0.04a	—	83.32±0.18a	—
B. velezensis F21	18.32±0.12g	80.35	28.48±0.15g	65.81
Note: Means with different letters have significant differences (P < 0.05; LSD test).
