# Supplementary material for: Comparative Transcriptome Analysis Reveals the Biocontrol Mechanism of Bacillus velezensis F21 Against Fusarium Wilt on Watermelon
Source: Front Microbiol. 2019 Apr 3;10:652. doi: 10.3389/fmicb.2019.00652 (PMC6456681; doi:10.3389/fmicb.2019.00652)
Supplement: Supplementary file 4 [file Table_4.xlsx]

## Sheet: Table S4
Table S4 The FPKM of differential expressed genes (DEGs) in different samples
gene_id	Control_3 dpt_FPKM	B. velezensis F21_3 dpt_FPKM	Control_5 dpt_FPKM	B. velezensis F21_5 dpt_FPKM	Control_8 dpt_FPKM	B. velezensis F21 _8 dpt_FPKM	Control_11 dpt_FPKM	B. velezensis F21_11 dpt_FPKM	Control_13 dpt_FPKM	B. velezensis F21_13 dpt_FPKM	Control_Fon_0 dpt_FPKM	B. velezensis F21 _Fon_0 dpt_FPKM	Control_Fon_3 dpt_FPKM	B. velezensis F21 _Fon_3 dpt_FPKM	Control_Fon_5 dpt_FPKM	B. velezensis F21_Fon_5 dpt_FPKM	Control_Fon_8 dpt_FPKM	B. velezensis F21_Fon_8 dpt_FPKM
Cla000234	19.12	13.65	23.6	58.46	21.36	48.15	33.58	30.9	17.88	27.7	46.59	36.49	18.65	80.31	5.37	32.12	45.8	19.72
Cla000304	10.17	11.53	7.5	19.42	16.89	7.34	7.25	17.62	22.26	14.27	5.76	23.2	20.87	4.81	2.25	10.96	23.36	18.72
Cla000330	47.2	40.91	12.53	63.78	79.82	19.24	54.65	61.53	89.73	58.4	20.66	26.13	61.41	15.12	272.41	47.68	90.46	63.81
Cla000422	10.55	5.2	6.14	1.97	6.42	1.07	4.6	3.86	4.77	3.17	3.18	4.48	7.13	2.5	0	7.38	3.1	3.36
Cla000443	69.9	65.82	271.08	50.02	196.24	213.45	59.47	123.55	122.73	83.99	198.24	107.33	91.44	213.62	16.56	204.24	42.37	81.3
Cla000465	10.34	10.68	3.77	12.54	12.36	0.98	7.46	12.12	16.47	6.45	7.96	5.36	15.52	3.5	10.72	4.93	17.53	11.3
Cla000479	42.53	31.57	76.14	16.52	15.37	34.98	8.43	32.16	62.06	27.55	46.5	41.38	25.19	29.19	0	17.25	24.21	50.69
Cla000518	44.6	37.16	80.89	29.21	45.65	141.12	70.11	53.8	32.89	72.54	62.18	67.77	30.8	108.83	0	77.43	19.52	45.71
Cla000520	11.43	12.36	6.72	14.52	13.21	3.82	13	9.45	12.02	12.24	11.49	9.72	14.92	5.92	1.1	8.79	13.48	16.34
Cla000532	99.79	89.54	373.94	135.32	90.16	816.21	115.18	142.79	129.45	173.98	488.1	187.95	81.24	741.77	13.13	149.33	117.61	124.43
Cla000540	84.48	102.01	68.94	166.81	157.17	39.85	237.42	121.36	187.35	139.9	79.1	51.3	135.58	46.35	314.64	110.54	205.86	146.37
Cla000644	54.47	75.05	172.52	7.61	7.48	204.73	3.41	36.45	7.46	25.59	71.44	199.29	5.17	129.16	0	47.11	5.26	32.45
Cla000662	33.19	24.63	33.27	14.97	24.75	17.32	38.92	21.18	20.75	25.09	25.21	20.66	24.35	25.51	7.72	22.64	14.87	20.37
Cla000685	52.82	81.3	14.47	49.19	53.45	9.27	24.32	37.26	42.39	33.88	19.25	46.54	73.8	9.53	1.28	26.99	46.76	51.72
Cla000687	38.01	42.41	12.22	27.96	49.84	6	40.62	35.46	42.13	29.11	23.28	21.1	57.05	9.5	5.54	27.24	29.51	37.93
Cla000688	25.5	39.25	8.58	29.02	20.82	5.1	4	19.47	26.45	13.32	19.68	18.57	40.81	8.44	0	12.03	26.02	34.82
Cla000707	15.3	33.24	14.77	44.65	7.4	18.78	7.71	23.85	10.64	13.09	68.73	49.66	9.26	53.44	27.81	14.79	54.51	17.74
Cla000777	11.2	20.39	7.53	17.77	25.63	4.01	23.02	14.32	28.8	16.61	12.44	8.44	19.33	2.78	0	8.62	15.42	18.24
Cla000778	14.03	42.24	14.44	45.75	37.46	6.02	13.55	24.96	44.87	20.36	24.84	16.21	34.49	5.85	2.74	17.53	33.05	37.41
Cla000781	13.07	19.75	7.67	20.33	24.31	9.89	26.86	20.03	22.13	15.55	10.1	17.55	25.28	8.89	2.01	14.65	20.42	17.88
Cla000794	11.31	7.37	6.4	24.37	15.76	4.72	10.44	16.11	14.33	15.01	14.27	9.77	12.75	7.31	0.39	13.32	20.02	19.33
Cla000804	14.86	13.95	7.93	16.83	20.89	2.1	15.9	12.43	21	8.62	8.62	9.78	20.1	5.32	3.24	7.79	17.41	16.46
Cla000808	18.06	13.32	22.49	9.88	10.38	20.98	8.85	13.57	9.59	10.8	15.53	19	10.74	23.87	1.43	12.32	9.2	10.15
Cla000816	33.74	56.92	18.11	39.63	36.24	13.87	29.69	37.49	35.64	34.44	36.14	31.8	43.93	22.33	5.33	28.01	37.63	33.76
Cla000851	18.41	21.18	8.86	19.02	20.56	5.34	11.35	15.61	17.19	11.71	13.61	15.88	26.87	9.61	0	13.93	19.74	16.45
Cla000887	18.13	20.83	7.77	21.87	22.48	4.63	21.67	19.37	20.61	17.22	14.57	17.52	25.26	7.1	97.34	14.36	22.97	19.16
Cla000891	30.71	14.19	59.34	12.69	19.19	70.9	5.84	39.83	24.5	13.15	47.65	52.31	19.03	41.81	1.5	36.32	13.69	15.79
Cla000895	32.34	37.8	46.91	147.2	30.16	55.02	27.85	42.14	34.9	55.95	85.4	38.42	24.18	79.52	2.59	45.11	121.64	48.65
Cla000906	23.87	24.65	9.77	21.31	24.29	6.03	11.57	17.23	19.02	15.07	16.3	20.19	29.94	8.84	0	14.4	19.31	21.97
Cla000973	17.08	20.4	10.83	27.55	35.38	4.27	19.03	18.91	37.73	14.16	15.37	9.59	25.71	8.59	11.49	12.15	31.94	27.5
Cla000976	21.4	22.61	9.92	22.93	27.58	7.76	28.29	22.51	25.25	23.68	18.95	18.87	32.41	11.77	9.12	19.36	24.91	24.54
Cla001002	12.98	14.75	7.46	16.96	18.87	3.13	16.86	11.82	25.54	10.9	11.33	7.69	19.56	4.73	2.37	6.34	14.57	16.44
Cla001014	10.43	30.52	8.01	2.68	1.48	3.64	3.1	3.28	1.77	2.93	3.19	27.74	2.06	3.91	1.72	2.72	3.63	2.36
Cla001060	11.81	14.39	7.27	17.36	17.7	4.09	15.48	10.32	16.37	10.52	8.13	7.4	14.08	6.04	8.94	10.43	17.81	19.08
Cla001089	18.69	38.51	6.87	28.68	27.66	2.58	37.85	22.31	28.93	18.81	15.61	9	21.62	2.96	4.06	12.13	24.12	18.23
Cla001097	472.3	394.13	1217.1	251.13	788.15	779.31	269.11	739.33	893.61	249.48	1204.75	945.56	688.63	648.6	204.78	654.55	761.07	382.78
Cla001117	18.13	29.33	7.32	26.42	22.95	7.74	20.71	16.7	21.05	16.43	12.45	14.32	27.44	8.09	0.78	14.63	20.48	28.36
Cla001169	15.98	20.03	6.07	15.18	19.06	3.22	5.94	13.35	17.83	9.51	11.55	10.69	23.72	5.51	0.65	8.55	17.13	13.09
Cla001217	12.47	13.58	7.85	17.81	14.33	5.6	18.58	12.6	11.09	15.87	13.71	11.06	13.05	7.51	3.5	13.92	17.57	10.94
Cla001238	89.84	142.62	85.67	223.17	80.01	64.35	64.91	86.52	116.23	79.99	118	95.73	106.98	89.03	21.26	76.21	252.01	135.61
Cla001259	114.65	148.16	72.07	28.4	33.64	76.96	31.83	34.55	25.95	36.04	49.14	300.67	26.24	85.53	3.38	41.74	27.41	26.08
Cla001283	14.93	24.84	5	26.74	20.63	8.49	12.05	20.36	26.73	16.33	14.39	19.54	25.08	8.37	0.94	14.89	26.68	20.83
Cla001289	438.45	262.53	1150.34	453.34	449.32	1806.56	570.33	593.71	462.81	655.48	896.36	816.99	320.38	1115.52	639.61	791.46	319.47	473.36
Cla001306	96.93	116.59	129.24	439.84	134.67	164.16	210.15	162.06	132.5	296.59	164.79	109.86	120.96	160.28	365.88	225.82	286.86	171.77
Cla001336	137.82	143.64	223.57	67.36	133.15	312.39	112.2	127.83	87.06	100.56	240.4	156.23	132.31	324.08	4.71	155.94	66.55	71.57
Cla001337	278.01	177.16	278	124.89	195.01	358.35	139.88	229.12	156.8	181.59	186.19	348.78	162.23	233.72	18.66	268.26	133.65	155
Cla001343	198.88	193.42	160.42	68.37	67	144.36	82.06	106.89	49.62	48.94	75.11	346.25	61.02	89.36	297.46	96.98	79.43	48.22
Cla001349	145.09	184.41	73.53	21.92	22.15	21.22	47.87	27.44	22.68	10.76	57.34	234.98	22.99	52.62	1.23	22.38	34.8	22.71
Cla001352	12.87	17.27	18.5	95.7	21.68	87.45	15.54	40.39	21.62	31.88	96.34	21.25	30.49	135.82	178.42	42.94	73.36	51.2
Cla001359	14.96	14.9	4.46	14.78	23	3.8	26.37	15.13	16.94	13.09	8.03	10.55	19.69	4.32	10.72	10.96	15.67	14.53
Cla001366	10.63	15.48	5	14.19	8.47	3.01	2.13	8.73	11.14	8.25	9.52	11.41	13.76	7.67	6.44	7.93	11.18	10.98
Cla001396	38.99	39.44	33.9	72.73	24.98	39.94	10.37	62.9	49.36	26.95	47.2	33.54	27.06	27.28	1.8	43.05	76.42	36.28
Cla001404	15.66	22.98	4.75	15.99	18.05	5.66	16.85	11.72	20.44	11.54	8.05	10.35	20.59	6.14	13.58	10.02	15.09	18.4
Cla001431	71.52	77.71	187.41	28.45	28.96	126.05	4.96	75.93	80.79	36.39	181.14	180.86	33.89	126.98	1.76	40.45	43.62	50.66
Cla001439	186.07	358.04	52.37	677.39	629.07	59.12	1666.72	488.14	1031.89	647.8	156.11	99.24	798.8	40.85	1990.03	463.09	946.49	459.55
Cla001440	1024.98	2020.51	482.46	4311.53	3285.84	285.33	7952.48	2956.56	5559.27	4054.01	1378.59	599.2	3475.44	271.89	9389.68	3130.25	5399.63	3163.17
Cla001442	473.05	1156.77	126.67	1040.9	1390.63	120.01	3326.23	930.9	1773.17	1140.55	265.46	254.82	1642.6	80.44	3424.75	794.25	1389.62	861.26
Cla001469	13.38	26.17	5.51	22.71	16.45	7.43	13.88	19.13	18.8	11.85	8.33	16.83	23.67	6.97	18.82	12.52	22.13	17.96
Cla001484	20.59	20.56	12.1	29.53	22.28	7.57	17.94	20.92	22.59	15.7	19.61	17.87	25.09	14.05	1.53	16.37	30.82	23.02
Cla001492	12.86	19.85	6.2	17.71	18.08	5.28	12.52	13.18	16.56	12.59	11.8	13.5	17.78	6.4	0.83	10.19	16.42	16.03
Cla001506	69.38	71.48	37.2	80.09	107.36	19.63	92.33	88.11	94.84	76.58	44.91	54.58	100.03	32.08	2.15	70.58	95.24	83.56
Cla001542	22.06	22.52	10.73	22.99	41.03	7.79	70.24	19.97	29.52	31.29	12.87	13.16	32.22	6.7	18.39	28.5	22.67	25.29
Cla001591	145.03	92.81	159.86	78.54	133.17	167.3	86.1	132.33	93.98	129.12	121.86	150.78	122.89	148.59	1.75	153.18	86.99	107.24
Cla001680	11.83	16.32	4.09	16.19	15.39	2.12	11.96	10.07	17.5	7.29	5.71	6.41	19.37	2.46	14.09	6.76	20.19	11.94
Cla001683	14.29	17.91	3.85	14.99	25.69	3.74	35.1	14.04	17.46	16.49	3.95	11.34	25.06	4.24	1.28	13.45	17.12	15.06
Cla001694	35.07	44.54	9.26	25.42	44.72	7.83	28.44	20.26	32.98	22.41	21.28	17.52	47.05	19.73	0.34	18.12	19.78	25.06
Cla001741	23.19	60.59	116.2	14.75	12.21	63.35	13.53	35.51	22.32	16.42	71.12	76.14	16.01	65.98	7.81	23.52	19.42	13.3
Cla001757	21.39	45.74	13.58	4.14	5.14	2.42	1.09	5.16	6.34	4.27	8.22	18.18	10.6	4.35	5.63	3.07	6.74	7.03
Cla001758	20.88	50.5	12.29	2.92	1.5	2.51	0.67	4.82	5.85	4.69	8.04	21.66	8.61	4.97	0	2.02	5.84	5.78
Cla001769	11.06	26.44	2.03	15.27	21.86	4.56	21.86	18.35	23.76	8.32	2.85	9.17	27.21	1.05	142.79	12.26	26.96	11.24
Cla001773	12.55	21.27	3.44	20.05	22.55	3.95	8.16	13.5	28.83	9.84	7.79	10.24	24.18	2.62	0.51	7.64	24.51	20.06
Cla001792	22.87	17.38	14.13	30.17	34.81	13.79	36.98	28.92	27.42	31.93	29.78	15.68	27.91	26.64	1.05	33.1	25.77	25.45
Cla001810	15.68	14.65	7.38	16.66	17.57	6.86	11.61	16.16	18.79	14.9	15.64	15.92	19.69	8.2	0	11.31	16.73	19.94
Cla001814	25.08	28.47	41.16	102.02	31.31	30.94	38.59	34.03	39.1	41.36	35.01	22.46	30.79	27.23	80.41	30.01	116.93	55.22
Cla001816	19.11	16.83	28.69	12.25	13.46	11.05	8.17	15	22.49	9.94	21.29	13.37	21.04	12.91	0	17.31	12.73	16.32
Cla001817	157.74	184.76	226.37	108.34	149.75	229.19	135.91	140.38	165.86	160.24	167.79	151.79	122.19	186.82	25.15	152.18	120.87	150.03
Cla001825	635.16	497.43	675.83	288.21	297.38	421.27	126.57	253.42	397.67	232.54	530.69	353.61	364.9	417.81	3.9	222.06	241.09	377.22
Cla001839	12.14	16.27	5.36	13.51	20.12	3.93	17.82	11.33	15.48	9.22	8.77	7.15	17.74	3.93	1.58	10.44	13.95	15.42
Cla001842	32.95	36.12	19.76	44.26	40.73	8.82	37.15	26.86	42.98	24.95	26.62	20.12	47.63	15	6.15	21.29	51	39.87
Cla001856	82.33	61.97	70.33	167	94.59	57.71	121.65	83.3	131.73	95.3	87.98	69.78	72.4	48.37	78.09	86.82	143.22	143.95
Cla001866	13.69	20.54	4.63	11.91	9.08	6.01	2.88	17.32	15.05	6.57	6.82	15.99	19.07	6.27	0	8.27	22.84	14.22
Cla001867	144.95	88.14	187.25	88.07	187.57	170.56	405.11	144.16	123.04	159.41	166.24	140.27	131.56	181.36	1729.65	170.08	92.05	106.22
Cla001869	46.97	67.33	22.49	47.62	62.09	10.28	51.18	37.81	59.99	37.52	35.13	28.35	66.66	19.83	13.08	29.73	53.45	51.58
Cla001880	13.97	24.4	3.78	16.87	21.49	3.23	12.1	14.66	23	10.32	6.49	11.53	28.58	3.67	0.86	8.99	19.96	18.12
Cla001891	10.15	9.98	7.93	17.93	14.44	4.89	12.35	11.92	21.34	11.46	11.37	8.3	16.75	6.17	15.62	8.13	27.39	16.13
Cla001898	10.01	11.22	2.99	6.64	17.45	2.16	18	9.29	6.05	4.25	2.73	5.94	17.69	2.31	8.85	5.32	7.98	6.24
Cla001904	15.32	24.75	3.84	13.33	20.99	1.42	7.93	9.74	19.29	6.97	9.65	12.7	21.74	3.27	0	9.27	15.55	11.99
Cla001911	77.69	72.86	75.84	37.67	46.02	50.43	35.28	43.47	38.95	51.94	63.33	78.32	40.68	68.19	2.56	44.81	32.58	48.41
Cla001914	65.92	61.23	71.41	34.23	35.38	42.98	19.7	41.06	62.04	42.05	57.61	59.27	34.7	46.78	44	33.58	43.16	58.21
Cla001917	66.6	68.9	35.6	15.04	39.22	8.33	18.6	30.49	28.64	20.94	29.71	44.14	36.33	19.68	0	28.37	19.3	33.7
Cla002003	10.22	9.9	8.52	24.57	33.34	6.61	21.24	20.21	29.01	21.7	16.09	13	25.19	8.38	148.43	17.54	23.64	17.92
Cla002004	18.05	15.21	12.28	31.31	50.34	6.06	51.73	26.38	37.98	20.54	21.04	15.77	43.4	8.75	4.02	21.69	27.29	29.68
Cla002034	41.82	38.95	28.15	62.29	38.78	25.18	67.51	41.35	46.12	76.03	50.56	27.89	40.36	44.81	11.92	54.11	47.19	42.32
Cla002042	11.92	8.05	16.75	48.01	27	37.79	50.58	31.43	26.36	51.17	29.34	15.58	25.4	36.23	3.64	37.31	45.83	27.93
Cla002084	11.72	25.35	1.66	14.36	7.54	0.84	3.13	7.31	5.27	2.36	2.68	6.59	13.85	2.21	14.39	3.32	23.54	7.04
Cla002225	12.73	12.93	6.1	14.91	15.21	4.71	8.63	11.44	15.63	10.28	10.92	11.28	18.02	4.94	3.56	9.54	15.98	13.06
Cla002227	29.19	42.69	27.39	60.7	48.49	19.77	44.58	45.64	48.86	53.49	63.41	31.3	51.37	43.21	6.92	40.29	52.12	53.5
Cla002229	10.67	3.98	12.69	4.49	17.2	11.51	31.42	12.41	19.82	25.98	10.91	4.8	19.48	15.24	6.53	28.25	4.13	12.7
Cla002238	14.13	22.28	7.08	28.75	36.74	5.36	64.53	19.17	36.1	22.48	18.19	9.07	27.04	6.74	12.06	14.66	26.2	19.79
Cla002241	18.01	21.01	7.47	30.26	23.66	11.61	19.47	17.96	24.33	19.36	20.75	16	30.04	13.33	3.68	13.79	30.34	24.01
Cla002260	12.83	18.75	40.35	8	2.76	43.34	0.65	18.96	18.24	6.55	45.93	37.42	10.06	26.24	0	13.16	14.53	15.73
Cla002269	88.45	31.53	112.33	244.84	157.24	153.65	285.88	220	134.24	221.96	115.13	107.44	112.02	133.57	0	225.7	163.13	195.36
Cla002283	83.54	60.46	65.45	160.04	132.36	55.32	199.15	164.8	157.49	273.79	42.77	96.8	113.07	33.53	7.45	229.44	134.82	217.49
Cla002315	52.38	152.08	31.62	11.97	7.08	46.36	7.69	23.33	10.67	9.61	16.68	179.23	17.54	38.48	0	21.36	22.15	10.07
Cla002328	67.25	114.11	127.95	56.28	29.85	104.1	20.94	60.52	43.89	48.67	132.96	116.16	34.04	107.31	2.28	43.55	41.41	58.09
Cla002329	23.15	37.58	9.89	42.05	35.11	9.9	29.26	27.99	33.59	25.32	17.15	24.38	38.9	11.87	34.34	21.33	39.42	33.99
Cla002331	82.15	174.7	36.78	101.61	111.53	32.03	81.29	75.41	145.39	69.49	67.75	72.04	111.04	26.53	66.65	48.09	146.41	101.68
Cla002362	22.29	38.2	40.24	18.23	19.25	29.19	16.28	16.68	25.66	25.1	13.44	24.46	15.11	22.6	3.05	16.72	19.14	29.63
Cla002369	12.3	27.44	1.83	12.36	28.69	1.59	30.54	15.94	20.17	7.02	2.33	7.31	27.71	1.93	123.21	7.5	20.13	8.72
Cla002385	141.07	115.85	139.03	67.62	118.8	62.38	68.98	100.5	105.62	101.27	94.25	96.53	142.16	106.23	0	109.16	65.28	105.79
Cla002397	78.69	75.15	215.16	45.5	19.81	162.11	1.59	125.45	100.22	41.12	188.32	161.72	61.35	130.83	0	85.94	58.04	64.27
Cla002527	10.42	22.64	5.75	15.16	15.54	5.79	11.97	17.08	15.49	11.19	6.95	14.97	21.47	4.75	22.17	13.17	18.8	12.39
Cla002537	139.8	170.79	416.76	2414.06	150.37	390.28	210.65	390.75	588.9	543.4	634.73	260.68	146.1	346.18	6.67	194.7	3162.65	1460
Cla002538	755.61	1290.62	328.05	1551.47	854.07	196.99	1837.7	809.91	1122.68	1035.57	623.97	440.71	781.51	202.01	320.14	616.22	1755.85	878.19
Cla002539	132.52	102.77	90.16	429.74	52.42	61.36	31	147.84	132.26	83.23	145.01	101.56	57.63	77.3	0.96	60.97	530.97	207.33
Cla002541	1119.41	1539.11	884.97	3862.09	1920.65	294.97	3898.35	2016.79	2706.21	2628.51	1810.05	544.98	1478.72	458.85	25.77	1501.28	2735.18	2306.09
Cla002543	107.67	254.93	46.21	1045.71	304.73	48.57	909.63	367.19	441.39	745.74	193.35	83.43	230.4	43.46	12.04	254.97	836.41	415.16
Cla002572	85.03	29.71	59.86	20.58	39.03	20.46	30.13	24.86	25.51	48.84	27.1	147.5	39.49	34.02	64.6	19.9	36.55	35.09
Cla002573	257.18	165.89	111.65	336.68	589.01	136.23	550.07	449.47	446.04	599.7	210.01	152.95	517.66	184.75	6.16	565.28	246.9	428.55
Cla002578	18.37	25.24	7.8	17.7	21.31	3.18	13.51	16.27	20.18	11.64	11.77	14.86	24.48	5.99	8.09	9.92	18.01	17.92
Cla002582	56.04	77.39	29.22	67.35	73.36	17.15	67.9	54	70.38	44.14	48.73	43.03	75.91	26.64	9.8	42.05	83.12	57.98
Cla002587	13.01	16.74	3.12	9.15	14.05	2.81	11.11	9.24	11.5	7.05	4.41	8.23	18.79	2.31	14.81	7.29	8.38	10.35
Cla002588	11.6	19.05	3.49	7.75	7.52	1.86	1.27	6.7	10.33	4.05	3.99	7.5	13.91	2.08	1.52	3.06	7.06	9.82
Cla002598	83.88	83.6	180.87	78.87	91.86	223.05	112.41	95.55	114.23	156.53	143.62	103.34	74.87	159.8	185.4	109.89	71.1	120.2
Cla002600	21.88	22.74	20.53	8.1	6.2	12.19	5.17	5.77	2.7	5.98	7.1	34.72	4.56	11.63	7.37	6.75	12.31	4.65
Cla002609	47.12	29.01	20.39	200.5	88.02	27.68	200.99	75.09	96.85	183.79	59.12	24.72	56.98	33.04	31.89	111.02	137.77	86.42
Cla002614	19.87	27.52	10.09	21.43	25.55	11.21	27.48	20.8	21.49	20.34	12.48	20.54	27.86	10.22	78.53	19.76	22.89	20.67
Cla002619	249.08	121.32	205.89	93.93	137.81	239.91	110.13	190.51	127.36	156.79	80.71	262.79	124.52	115.87	333.91	197.17	113.9	139.1
Cla002632	15.77	18.19	4.02	10.46	42.95	2.59	19.89	25.2	24.5	12.16	6.25	10.25	39.8	3.6	13.15	19.97	12.14	9.71
Cla002638	23.58	21.99	7.78	22.31	5.91	6.13	12.29	17.15	13.88	7.52	19.6	15.25	12.42	12.27	1.02	11.31	31.34	14.33
Cla002651	22.3	28.96	63.81	7.52	7.09	64.53	3.54	27	13.1	16.29	43.98	63.72	5.4	63.48	0	16.51	7.93	16.89
Cla002689	10.41	7.1	8.36	22.63	6.51	5.37	5.33	13.67	11.22	8.53	16.93	14.25	4.53	8.43	0.38	7.13	24.21	10.21
Cla002703	11.94	11.5	5.29	28.57	25.24	3.19	27.3	23.27	37.88	25.08	14.6	10.11	31.59	4.57	83.27	16.07	28.19	27.13
Cla002711	11.46	14.47	9.71	28.2	11.67	7.5	14.16	18.12	9.57	8.58	11.84	8.14	16.68	8.8	1.41	14.62	36.92	14.95
Cla002724	21.06	14.04	33.58	76.14	44.93	45.73	84.22	36.06	43.46	69.1	41.13	18.35	30.18	28.18	129.06	46.39	66.2	38.46
Cla002733	31.94	28.8	44.54	102.83	22.46	51.08	27.63	32.45	32.65	34.87	47.82	40.74	19.64	39.43	7.96	34.07	70.38	55.89
Cla002742	15.19	12.03	24.67	8.41	10.08	11.09	8.58	17.94	15.28	12.92	28.76	29.15	9.23	16.8	9.99	12.91	7.94	15.64
Cla002751	12.4	16.74	4.71	17.73	22.53	5	29.31	16.19	18.36	17.3	7.29	13.92	22.95	4.29	5.65	12.24	16.57	18.23
Cla002767	32.1	27.96	53.58	24.92	18.81	33.36	21.88	28.26	39.41	26.74	43.33	32.63	21.9	34.02	0.23	29.01	21.52	36.05
Cla002775	13.23	13.91	15.83	5.94	10.63	15.74	5.22	11.41	11.78	8.34	11.93	16.48	6.77	14.04	30.55	9.43	11.77	7.83
Cla002856	17.05	28.82	6.83	19.36	21.8	3.49	14.51	12.23	20.24	11.34	13.79	13.99	25.4	4.1	0.48	9.01	20.02	23.66
Cla002871	14.13	17.03	5.4	15.4	19.09	3.43	15.23	11.06	18.88	12.11	8.02	8.34	19.93	4.82	7.64	11.38	15.19	15.01
Cla002872	18.63	24.06	7.19	18.8	22.17	5.73	15.38	15.39	23.39	13.55	12.77	11.04	24.41	6.27	2.29	13.37	21.17	19.47
Cla002892	18.57	25.54	8.77	21.54	31.4	2.43	25.37	17.15	22.57	15.18	13.32	12.45	28.27	6.34	26.01	14.45	23.23	20
Cla002907	12.57	8.87	10.25	30.48	27.72	11.77	29.87	24.66	19.31	24.44	17.76	11.41	19.08	16.34	5.5	24.46	24.43	18.41
Cla002928	67.05	61.77	23.26	60.13	122.6	33.29	142.52	79.18	80.59	67.99	31.25	53.37	118.08	29.56	93.83	93.09	76.33	61.11
Cla002955	13.67	38.6	6.34	15.55	17.36	6.36	13.64	17.52	18.41	15.95	11.44	17.51	17.49	8.06	13.07	10.95	18.92	18.4
Cla002968	12.32	20.65	4.46	24.37	20.66	4.69	18.17	18.1	24.81	13.32	7.46	11.92	21.78	3.48	3.61	12.29	33.07	15.98
Cla002995	12.8	14.73	5.45	12.87	17.34	2.59	15.29	9.58	13.93	12.34	10.24	9.5	16.73	4.61	0	9.3	12.14	14.99
Cla003004	12.63	18.39	3.12	13.04	18.47	2.03	4.78	15.26	23.39	5.77	5.78	9.54	22.86	1.61	5.13	6.17	22.21	16.18
Cla003079	405.48	296.53	305.38	108.77	175.92	133.14	99.65	170.39	117.94	175.72	150.07	312.45	210.85	178.57	269.45	189.15	97.18	174.71
Cla003085	19.21	33.92	10.9	41.2	32.28	13.32	24.24	38.26	41.47	21.93	11.47	30.88	44.69	10.28	47.38	26.36	45.61	28.84
Cla003103	26.12	65.33	8.2	35.06	63.73	12.25	59.7	37.87	71.49	29.47	9.76	25.59	64.5	6.16	25.54	28.32	53.49	33.22
Cla003112	805.71	533.13	1819.06	741.73	654.63	3311.24	383.14	1344.3	675.54	908.25	1993.44	2027.33	580.59	2245.14	39.64	1336.76	521.89	741.24
Cla003121	343.38	242.96	290.43	145.14	230.05	246.49	208.55	255.75	190.56	228.54	169.01	318.2	227.72	246.13	212.17	288.73	159.5	198.91
Cla003122	89.76	105.66	154.2	76.28	74.25	79.6	64.4	79.8	90.04	83.3	143.76	90.74	74.27	117.7	25.21	73.22	76.54	95.82
Cla003143	14.36	25.68	6.12	20.77	15.39	8.48	11.9	15.43	19.2	11.3	11.83	13.65	23.33	10.89	1.54	10.36	17.33	17.84
Cla003148	14.45	58.29	23.82	9.96	13.79	18.95	9.77	13.72	12.04	9.39	27.1	9.21	15.91	38.49	0.14	10.7	10.24	15.27
Cla003149	48.55	98.83	28.07	69.77	82.15	23.22	48.19	61.36	69.58	29.23	52.81	49.92	87.3	23.79	30.51	34.68	89.63	55.77
Cla003150	22.9	46.59	5.56	28.02	23.67	6.79	13.25	22.34	29.11	12.73	8.87	23	39.7	5.83	7.62	15.24	34.77	20.52
Cla003157	18.94	34.54	10.61	28.91	25.08	11.1	17.42	21.69	23.65	17.27	20.34	23.67	28.23	14.25	2.03	17.29	29.75	21.69
Cla003159	10.44	29.63	6.07	22.97	15.57	6.26	10.76	15.97	17.81	10.08	6.07	16.13	23.33	5.95	30.4	11.31	24.56	16.76
Cla003188	22.71	61.16	14.61	181.73	24.29	42.39	29.77	45.49	46.49	49.08	22.47	22.12	33.98	14.38	154.92	30.01	415.05	38.78
Cla003190	49.86	34.26	91.37	282.8	155.93	88.2	215.16	135.12	146.52	227.52	154.94	45.51	108.94	100.77	763.96	139.9	189.77	205.56
Cla003191	104.13	50.06	117.45	363.67	187.72	160.96	308.62	237.32	217.95	259.91	143.64	94.89	159.89	119.2	816.55	200.45	311.04	229.66
Cla003192	504.49	775.24	157.03	597.26	255.86	268.3	121.4	715.03	536	242.92	350.41	300.84	661.76	278.17	7.25	463.64	1121.33	338.08
Cla003194	316.64	260.51	170.69	792.25	170.55	202.76	148.58	378.39	249.82	117.27	241.59	221.46	274.81	213.98	425.04	310.91	864.32	246.85
Cla003195	140.11	134.94	190.5	90.87	31.78	279.84	10.56	98.33	95.18	75.47	251.55	263.74	45.61	187.52	6.41	56.1	168.56	79.76
Cla003197	15.4	23.28	7.6	19.14	20.36	6.6	10.93	19.45	21.74	15.08	9.92	19.43	25.79	8.56	4.96	14.6	23.93	19.09
Cla003210	143.19	233.63	55.01	234.42	98.45	52.1	37.88	253.04	193.35	71.34	114.58	144.44	232.65	55.86	2.47	113.47	291.92	147.53
Cla003230	37.97	26.29	58.21	15.21	23.13	98.77	24.61	43.65	22.26	30.33	68.82	48.8	20.17	67.59	11.5	42.19	16.74	23.75
Cla003236	34.33	50.76	19.8	42.65	42.4	10.34	31.74	32.62	40.07	29.05	35.71	35.4	46.65	17.96	4.41	23.03	47.52	39.65
Cla003242	14.9	23.07	7.93	17.04	16.48	2.8	7.39	10.74	21.23	10	11.06	10.33	20.09	4.32	0.71	7.26	15	19.17
Cla003252	110.82	84.09	237.64	22.4	0.98	234.05	0.58	123.57	60.79	22.95	243.27	179.62	63.83	227.79	0	64.06	23.65	52.18
Cla003269	12.41	17.5	4.06	12.23	22.02	4.15	26.99	12.38	11.95	13.5	4.29	9.77	21.11	3.71	9.55	12.47	13.74	11.39
Cla003273	35.18	9.3	42.14	16.66	14.93	49.68	4.18	37.02	23.54	14.75	17.12	44.51	21.18	21.11	0	27.37	17.3	20.61
Cla003285	100.32	209.66	109.16	23.58	29.08	54.54	37.06	38.27	28.21	38.21	80.05	184.4	34.5	91.42	5.86	43.12	32	26.28
Cla003295	15.48	19.86	4.91	14.38	18.16	2.57	8.6	14.95	20.11	12.14	8.2	13.34	24.62	3.88	0.39	9.15	17.65	16.61
Cla003300	13.34	15.94	6.35	14.27	10.52	4.28	4.91	9.07	11.21	7.88	13.53	11.32	13.3	9.58	0	7.63	16.75	16.12
Cla003328	47.1	33.81	48.63	22.1	43.35	36.65	22.56	31.7	28.32	43.21	25.82	28.88	36.94	42.84	2.88	36.88	15.19	39.41
Cla003332	11.26	9.38	4.03	10.47	13.63	2.72	11.86	8.72	9.22	9.3	7.5	9.25	13.02	4.34	0.8	8.2	8.57	9.6
Cla003336	19.5	19.72	5.88	15.11	27.89	3.8	21.87	15.9	17.76	13.2	9.38	12.75	29.36	5.45	3.03	15.72	16.21	15.59
Cla003383	12.9	10.68	35.4	5.3	2.71	37.75	0.63	15.93	13.71	8.28	33.07	34.63	3.48	31.17	0	7.63	7.22	13.03
Cla003398	25.31	40.94	26.8	107.82	43.58	8.8	58.73	25.99	46.35	38.82	36.77	18.35	29.87	19.7	80.87	22.6	94.13	56.86
Cla003491	29.49	47.84	11.7	49.14	32.89	8.06	26.72	30.97	32.91	30.82	17.78	34.65	42.07	10.23	5.61	22.32	42.19	38.49
Cla003512	15.78	18.82	21.3	202.65	9.95	46.19	21.39	50.05	29.89	51.1	40.52	32.38	13.06	51.65	67.21	36.89	150.96	112.88
Cla003555	14.77	21.06	5.36	19.68	13.86	3.82	3.87	13.79	19.43	8.71	11.02	13.08	21.88	5.09	0	7.42	22.7	18.33
Cla003556	19.5	26.06	6.23	20.89	23.02	4.59	21.58	16.79	25.66	15.31	14.1	13.53	30.97	5.99	0	12.67	22.89	18.14
Cla003563	50.92	74.93	55.57	24.83	16.94	31.24	1.5	82.6	59.41	16.64	84.48	83.49	60.66	54.5	0	74.35	51.44	29.22
Cla003574	29.43	41.98	11.69	27.9	38.71	8.46	15.91	27.37	38.78	17.68	18.05	21.89	49.61	11.57	22.73	19.75	37.83	25.82
Cla003609	33.24	38.89	25.27	64.13	28.75	20.91	52.02	31.57	19.47	49.34	34.92	22.86	22.7	25.04	39.87	41.29	64.05	26.93
Cla003610	15.93	27.54	16.47	45.57	14.52	15.47	12.91	18.83	12.1	19.41	26.64	16.3	15.31	21.15	0	22.99	42.14	19.35
Cla003613	51.37	71.25	62.42	23.09	23.18	34.33	19.29	65.11	59	23.41	79.42	68.05	70.13	58.72	0	41.66	38.37	43.02
Cla003618	585.02	436.25	268.56	107.35	201.64	59.76	468.7	281.03	166.25	82.57	241.46	775.68	132.46	124.88	167.12	217.55	232.74	66.4
Cla003625	11.84	15.85	5.5	16.12	18.45	3.47	11.18	14.06	15.07	11.8	9.8	11.47	20.73	7.63	4.04	9.88	16.64	12.98
Cla003647	43.51	39.68	75.98	23.56	24.38	67.51	41.06	47.59	16.66	12.65	78.42	93.57	22.42	92.92	5.77	46.36	34.74	15.04
Cla003710	32.01	32.88	10.55	23.86	37.6	4.04	23.08	28.49	32.35	19.71	19.75	22.11	39.87	8.79	10.47	19.27	29.23	25.91
Cla003730	362.8	868.59	947.81	148.72	88.57	1403.84	177.61	262.57	138.31	161.51	457.39	1403.22	88.99	637.39	979.87	209.57	228.94	140.94
Cla003807	11.3	19.67	5.72	14.07	11.9	5.2	5.41	11.64	16.65	8.55	9.73	13.59	15.48	5.78	0.2	7.87	15.1	14.99
Cla003808	56.07	90.08	87.08	39.02	22.18	134.53	11.23	54.65	48.28	45.32	63.65	72.33	39.07	128.21	34.53	42.18	49.52	48.34
Cla003838	19	18.94	11.33	28.75	9.95	18.63	5.43	24.29	11.19	13.32	14.86	11.32	20.53	11.47	1.17	24.93	24.98	19.74
Cla003885	14.03	22.14	4.13	18.63	17.07	4.07	4.33	11.03	19.45	5.81	9.12	9.44	19.01	3.55	1.13	6.72	21.47	17.14
Cla003889	13.91	17.56	4.58	12.37	16.6	4.22	14.78	11.65	13.87	7.55	7.5	10.4	18.9	4.24	0.13	7.91	16.35	10.68
Cla003915	30.56	59.44	68.08	29.4	37.28	21.73	32.2	23.07	21.16	40.35	36.23	49.78	21.85	42.22	0	25.43	33.57	37.45
Cla003918	84.61	123.88	112.41	52.13	17.15	139.43	21.36	42.88	19.91	30.47	61.5	290.3	17.57	164.92	0.75	42.75	46.2	39.54
Cla003922	554.42	316.84	273.44	74.74	56.14	254.49	226.01	151.91	48.67	57.21	148.59	1370.68	28.73	177.67	38.16	130.94	145.62	33
Cla003936	22.8	49.35	13.25	42.92	39.81	14.42	37.49	38.11	44.55	38.58	15	41.02	46.45	11.69	694.05	27.78	44.13	38.39
Cla003945	10.61	15.98	4.33	12.77	12.92	4.46	9.23	11.36	11.38	9.94	6.15	12.05	14.92	5.44	0.93	9.03	12.33	12.55
Cla003949	11.88	27.23	4.77	13.66	16.43	2.26	1.26	26.04	22.43	6.22	5.08	11.33	26.71	3.41	0	13.36	22.31	9.47
Cla003976	47.95	74.01	76.41	15.14	7.79	45.44	1.76	74.34	53.41	13.29	92.01	77.47	55.34	77.55	0	36.48	31.38	33.94
Cla003978	49.09	119.9	33.19	11.89	15.18	17.45	3.11	27.84	29.63	13.98	26.27	55.35	46.38	28.74	0	15.6	32.74	30.43
Cla003985	25.78	36.79	15.9	4.46	12.87	7.28	11.19	3.93	6.01	7.46	14.84	14.59	10	12.03	0.11	4.66	5.02	5.54
Cla003988	24.19	34.45	12.61	29.25	29.73	5.09	20.33	18.9	23.4	14.64	21.62	17.11	27.44	8.85	1.23	14.13	31.55	22.41
Cla003996	19.69	41.46	4.24	23.79	27.32	3.55	13.06	18.38	23.56	13.64	6.24	16.56	36.33	3.27	6.68	12.1	24.26	23.47
Cla003997	13.23	35.26	3.02	21.1	10.74	3.39	2.28	13.8	18.07	9.63	6.82	15.36	27.77	3.24	0	7.48	22.7	20.82
Cla004003	17.39	37.38	7.2	18.79	19.96	7.9	18.21	14.79	18.53	9.53	13.6	14.22	23.39	7.81	1.42	11.4	22.69	17.65
Cla004005	88.47	57.37	59.73	152.28	117.34	78.05	147.99	128.38	126.18	158.93	83.96	57.1	107.86	72.93	3.29	161.58	119.01	136.05
Cla004011	16.21	13.36	18.5	59.64	28.89	12.56	32.56	23.65	30	48.22	23.18	11.7	23.89	17.87	5.15	26.34	45.59	38.1
Cla004024	87.54	78.65	56.75	152.33	116.13	47.88	148.67	160.91	127.87	105.37	70.47	47.29	157.74	37.23	99.56	144.14	153.46	120.49
Cla004026	211.1	201.63	124.03	51.37	36.74	54.9	42.49	97.65	51.35	47.8	51.53	521.25	49.82	59.72	16.99	60.9	101.04	59.78
Cla004045	22.1	79.25	55.54	23.99	8.58	42.44	5.87	18	17.38	11.72	59.77	18.24	17.51	60.6	1.79	12.29	32.32	20.06
Cla004047	60.8	99.73	19.47	55.93	80.14	19.5	43.16	63.01	68.83	42.15	30.11	63.13	101.42	21.15	28.36	38.71	56.48	55.88
Cla004105	32.01	35.47	55.63	7.98	7.71	25.14	6.06	21.06	20.26	9.37	44.13	43.73	17.93	43.7	1.16	15.67	18.18	22.3
Cla004150	12.71	16.57	2.36	11.05	12.39	1.46	9.08	11.95	13.8	6.6	5.17	7.83	16.44	2.19	0	5.73	12.71	12.03
Cla004164	21.07	25.69	20.02	68.09	32.01	20.96	39.72	26.57	33.44	32.15	42.69	18.36	31.47	32.61	5.2	24.01	60.62	37.25
Cla004211	20.73	20.87	27.25	63.09	20.71	49.68	37.73	41.63	26.24	34.46	25.55	28.09	19.8	37.68	32.65	43.63	50.15	42.11
Cla004217	42.62	24.37	69.84	34.65	12.16	92.71	4.92	52.52	37.07	40.49	46.31	73.03	21.42	61.84	0	27.73	42.52	61.03
Cla004229	65.07	40.68	295.79	48.23	64.12	278.61	47.66	85.32	79.73	56.9	198.25	179.85	45.93	169.68	21.68	53.9	46.85	73.58
Cla004240	11.17	10.63	3.28	29.96	17.59	2.2	14.3	11.88	15.87	11.03	4.71	7.93	20.14	2.64	20.62	9.46	27.01	16.84
Cla004242	13.21	11.1	16.38	44.8	13.73	19.31	27.79	15.12	14.68	25.03	13.98	13.23	9.26	17.46	11.18	17.87	37.43	30.57
Cla004243	12.11	19.43	32.26	8.15	9.62	11.93	6.07	8.76	5.58	15.6	9.55	35.07	8.42	18.21	0.16	7.3	5.63	10.13
Cla004247	10.49	20.98	3.86	18.94	11.98	3.75	5.65	13.2	17.17	8.43	6	11.76	22.39	3.72	0.22	9.13	21.71	12.47
Cla004256	226.98	153.68	201.77	96.59	246.53	123.01	275.1	184.9	160.42	231.54	139.42	185.27	198.39	158.81	20.27	214.53	82.55	155.28
Cla004267	14.69	17.18	6.68	14.61	17.39	4.22	10.51	11.72	15.22	11	9.19	11.49	17.27	5.01	0	8.96	14.29	15.55
Cla004328	109.23	116.53	35.55	76.44	222.97	10.51	91.14	142.69	183.97	62.77	65.26	50.42	230.79	24.91	21.52	94.93	98.65	91.77
Cla004333	7408.63	8076.34	10901.5	2636.97	2461.86	10060.1	982.84	4828.87	4207.87	3742.5	6391.48	11005.4	3117.53	5537.5	426.82	3300.22	2998.06	3873.25
Cla004334	2329.3	2046.92	3555.46	799.3	854.16	2332.04	346.82	1523.66	1340.9	1018.43	2829.99	3966.34	946.28	1789.3	7.23	1010.59	1002.07	1178.45
Cla004335	966.28	788.76	1480.93	353.58	442.81	1196.15	274.7	779.48	634.02	570.28	1262.97	1474.81	432.01	903.11	417.87	517.3	469.54	582.55
Cla004345	10.63	2	15.12	41.91	50.84	24.81	93.41	51.98	50.11	66.46	29.01	14.73	37.66	32.19	5.91	67.73	27.92	60.36
Cla004353	17.44	19.04	12.55	71.9	7.67	20.36	3.57	27.13	15.46	12.94	76.04	14.71	10.77	112	0.46	11.67	66.34	29.41
Cla004354	659.78	826.44	696.37	191.33	158.37	285.2	213.95	228.46	153.56	184.49	378.29	1416.54	173.69	451.72	7.22	192.56	226.37	168.2
Cla004392	27.3	31.77	18	44.94	15.07	18.63	4.01	44.55	29.19	12.77	38.12	49.24	13.18	16.4	1.19	20.79	43.43	21.84
Cla004418	10.63	14.29	2.84	6.27	10.18	1.62	3.71	8.24	12.07	4.17	2.38	5.62	17.37	1.05	0	4.65	12.28	10.2
Cla004427	12.96	16.94	5.82	15.76	15.93	5.43	7.37	13.21	16.53	10.27	12.05	14.4	20.56	7.45	2.7	10.21	16.69	13.38
Cla004456	16.07	31.57	22	89.75	13.39	25.53	27.22	18.85	17.62	23.32	33.13	19.52	14.72	34.84	49.24	16.23	105.55	27.65
Cla004459	14.5	21.38	5.41	31.4	35.72	6.83	45.59	26.39	20.22	16.07	3.94	17.06	25.18	4.91	201.32	19.56	52.73	13.18
Cla004471	15.21	32.36	8.12	33.41	30.18	9.48	24.83	35.82	30.62	16.07	6.66	26.53	42.86	6.86	4.34	21.01	37.4	22.5
Cla004473	10.46	20.79	6.52	17.25	10.96	4.74	9.44	11.64	12.71	12.1	8.87	15.63	18.08	6.57	33.2	8.46	13.68	18.05
Cla004475	11.49	12.13	4.58	10.58	14.59	2.27	11.06	10.17	11.95	7.34	7.3	7.74	15.94	4.26	4.1	6.54	10.26	10.52
Cla004481	68.67	83.69	20.89	64.53	114.37	16.19	97.04	62.77	103.63	47.35	28.7	44.28	126.88	10.46	24.82	53.7	71.8	74.18
Cla004538	22.36	21.44	16.13	4.81	19.81	12.69	6.97	20.3	11.08	6.25	20.28	15.09	19.21	22.03	0	22.17	6.88	8
Cla004562	35.8	42.36	11.71	34.74	44.13	7.87	31.2	28.99	32.59	21	24.6	26.21	45.94	14.55	5.29	22.99	33.81	29.94
Cla004567	13.85	16.53	6.66	26.48	22.99	6.29	14.7	29.63	35.78	15.13	20.58	13.12	30.79	9.04	1.9	16.96	30	23.22
Cla004576	23.36	29.15	41.44	19.12	17.43	42.49	11.21	26.73	22.38	24.57	34.77	27.44	19.27	44.55	9.92	21.69	16.29	21.07
Cla004597	12.82	13.74	6	13.07	12.47	4.56	7.74	11.96	12.09	9.02	11.19	13.8	13.79	7.87	0.68	8.39	14.57	11.48
Cla004629	15.01	23.82	4.57	16.82	20.64	3.97	11.67	13.94	21.37	10.59	7.22	13.44	23.43	3.38	2.56	8.76	17.07	17.08
Cla004652	12.46	6.46	5.51	12.83	13.01	5.96	14.26	10.84	7.23	8.38	9.39	8.65	8.44	6.12	3	13.17	11.44	9.77
Cla004665	19.75	22.81	7.82	18.06	29.37	4.45	15.49	17.42	21.95	16.95	12.82	12.27	28.55	8.23	0	14.44	19.16	15.5
Cla004674	143.04	141.81	198.48	72.99	48.95	312.26	38.69	157.1	140.88	81.88	145.78	163.72	105.13	219.02	1.12	105.09	134.49	117.38
Cla004676	18.18	25.37	8.04	18.61	24.81	2.26	13.65	15.11	29.75	11.38	10.85	12.29	26.34	4.01	5.71	12.26	20.27	25.92
Cla004685	11.42	11.17	6.07	12.77	12.36	2.98	10.54	9.82	12.72	8.34	8.82	7.33	14.56	5.27	2.23	8.7	14.49	9.64
Cla004708	23.28	21.98	43.8	15.94	16.02	41.17	2.5	28.65	26.02	15.45	36.96	38.84	19.74	43.1	0.97	17.01	18.18	27.81
Cla004709	123.7	72	198.06	31.53	96.89	118.81	16.17	113.73	96.78	40.35	176.65	179.59	76.91	127.24	0	92.48	35.67	53.06
Cla004730	1793.42	1051.87	1612.76	752.98	1560.83	1576.67	1521.16	1265.62	949.22	1351.13	903.88	1228.15	1364.38	1533.94	435.08	1715.67	664.08	1009.99
Cla004733	249.13	297.83	193.64	50.79	37.05	124.43	88.42	89.45	34.64	39.34	65.24	875.32	28.12	79.04	20.36	73.11	80.27	35.35
Cla004759	10.15	10.74	3.56	12.74	13.18	3	12.26	10.97	10.43	7.71	7.98	8.4	14.15	3.36	1.95	9.6	10.74	12.03
Cla004776	27.26	39.11	11.34	34.6	44.03	12.27	74.12	28.46	29.87	35.8	11.84	25.96	43.88	12.12	4.67	32.2	30.85	32.74
Cla004777	10.12	24.71	5.67	20.89	8.53	5.19	3.41	12.02	15.3	9.42	6.64	12.97	21.42	6.7	0	10.07	12.57	17.9
Cla004782	18.47	23.04	8.58	30.52	27.06	7.94	34.26	21.69	23.89	24.14	16.17	16.61	30.27	9.82	0.86	20.25	20.35	26.34
Cla004783	11.85	15.41	5.68	22.49	8.57	2.72	3.01	11.2	12.1	9.41	12.67	15.17	20.75	6.17	0	8.7	16.31	19.89
Cla004804	18.96	24.52	10.6	24.37	19.67	5.64	22.27	20.4	33.18	15.02	18.41	13.79	28.93	7.04	3.1	13.8	32.66	23.03
Cla004806	26.39	33.69	25.68	743.22	47.11	12.84	66.16	122.8	189.33	124.81	77.23	19.59	75.98	11.96	0.15	54.55	629.82	386.65
Cla004815	61.22	50.01	23	87.09	32.51	10.29	7.34	141.37	177.33	14.26	38.6	61.88	109.29	10.95	0	43.66	95.83	84.59
Cla004816	20.91	22.66	9.78	26.04	30.99	5.8	23.84	24.64	31.85	26.92	18.71	14.2	28.47	12.06	1.34	17.45	22.43	28.1
Cla004843	12.84	21.26	5.47	18.49	19.63	4.99	17.92	11.14	16.67	14.22	9.17	11.89	22.07	5.56	0	9.16	20.23	17.57
Cla004864	39.87	53.53	19.56	45.97	56.82	17.99	57.63	46.26	46.38	39.19	25.87	43.58	61.28	20.53	5.18	38.63	46.55	43.83
Cla004865	17.07	34.5	9.89	29.14	16.26	8.86	5.15	20.89	24.68	15.89	15.88	26.3	32.31	12.55	1.81	14.64	30.75	25.91
Cla004877	32.85	24.36	16.67	6.51	26.08	3.28	7	15.96	18.76	7.29	8.67	11.53	27.36	3.64	5.12	10.12	14.51	16.35
Cla004898	39.47	53.39	7.51	29.65	57.01	4.27	16.76	35.37	94.23	16.97	16.29	18.8	80.08	5.56	19.58	18.01	38.17	44.73
Cla004899	10.6	17.07	5.92	16.07	18.78	5.02	17.83	15.06	14.35	11.57	5.2	15.58	18.13	5.09	5.11	12.89	14.46	12.15
Cla004909	88.99	115.64	76.76	37.01	64.68	20.09	26.83	54.07	168.08	47.19	91.16	45.64	61.12	42.56	3.41	27.05	44.18	89.77
Cla004910	15.41	9.96	10.94	4.67	15.7	5.82	7.58	8.04	19.66	7.75	15.64	4.63	13.89	11.3	0	7.97	12.72	13.79
Cla004916	12.95	13.5	9.49	19.99	16.33	8.73	22.85	13.35	15.59	17.24	13.46	10.47	15.43	9.37	9.42	13.54	21.23	17.69
Cla004920	108.16	149.73	77.45	225.55	19.57	72.59	24.59	106.33	26.61	36.65	90.51	153.95	73.15	66.56	115.98	49.59	906.29	61.37
Cla004924	16.14	21.25	18.93	59.89	12.63	28.53	20.07	18.48	14.84	18.66	15.25	19.19	16.27	18.4	16.6	18.13	57.51	39.59
Cla004930	10.31	13.6	33.22	12.26	8.65	36.92	8.35	8.73	9.91	10.37	38.39	16.81	8.41	66.94	0.44	7.19	10.37	13.66
Cla004962	534.29	613.03	497.03	200.83	384.08	352.16	608.68	346.53	359.85	498.57	500.79	498.69	234.54	334.47	3160.08	328.12	193.73	232.71
Cla004967	20.8	22.33	17.51	38.92	24.88	13.03	26.6	25.26	28.41	28.32	37.99	21.17	24.23	21.2	10.29	22.51	27.67	28.24
Cla004976	11.32	11.44	9.5	21.79	6.25	10.99	7.98	9.63	10.07	8.07	11.59	5.85	5.16	18.69	117.56	12.23	27.88	9.58
Cla004992	161.21	151.81	178.11	53.56	90.2	100.68	17.81	124.34	95.07	77.52	135.41	210.59	87.49	135.14	67.56	98.02	67.14	105.57
Cla005015	16.72	22.41	10.64	24.42	17.89	7.46	10.92	17.94	20.43	14.23	18.05	21.62	19.19	11.16	4.72	16.22	26.08	20.59
Cla005031	75.12	115.41	52.22	109.59	66.32	16.96	33.11	71.39	122.15	44.75	94.26	61.23	96.81	38.68	20.2	38.79	137.2	105.3
Cla005038	14.52	31.39	4.51	17.65	12.67	5.77	7.43	12.62	18.04	11.29	8.08	13.41	23.26	6.49	1.73	8.63	15.15	18.49
Cla005041	11.04	16.99	2.53	6.61	11.98	2.56	10.88	9.61	16.74	5.75	5.14	6.4	15.34	1.81	3.2	11.89	6.28	12.59
Cla005044	62.28	83.62	68.64	21.83	20.02	38.09	5.52	40.07	29.69	26.3	45.46	74.73	34.76	46.07	0.56	27.96	28.88	34.68
Cla005057	15.2	12.09	21.64	5.61	15.11	23.72	16.13	23.01	15.19	12.48	23.99	18.73	16.65	17.89	4.3	22.82	6.58	8.49
Cla005059	23.69	30.05	18.95	41.18	33.91	7.38	38.77	31.83	38.25	30.68	37.03	15.21	27.06	20.18	5.28	27.89	46.4	41.06
Cla005097	678.14	820.89	263.59	27.12	93.21	58	70.42	87.22	31.72	86.42	42.59	743.48	88.65	47.2	2.26	83.22	29.32	66.09
Cla005102	14.93	24.1	4.57	19.26	24.31	4.04	15.03	16.84	27.12	11.04	9.49	9.7	28.72	3.78	5.52	10.26	25.17	17.15
Cla005105	64.89	23.06	82.72	24.01	152.54	68.98	183.3	76.44	157.3	154.84	46.61	31.38	103.86	43.75	10.12	104.23	15.64	92.83
Cla005121	79.59	118.26	128.19	56.13	57.98	109.54	27.49	126.97	167.22	106.79	156.07	102.52	90.69	121.35	0	64.26	84.19	107.91
Cla005128	11.04	24.18	3.81	18.55	8.25	3.41	1.86	11.87	15.58	7.25	6.94	10.67	20.23	4.24	0	5.74	18.09	17.29
Cla005129	10.15	16	3.04	13.49	24.71	2.78	32.93	13.47	13.31	12.24	4.61	7.1	20.17	2.56	10.47	7.8	14.26	12.14
Cla005133	11.39	12.61	5.67	12.09	14.51	3.91	7.71	10.56	13.8	8.82	9.68	9.12	16.17	6.59	0.65	8.77	14.94	13.51
Cla005137	51.5	80.27	23.83	67.12	51.19	11.76	38.19	41.06	63.17	33.97	44.68	35.24	67.16	17.66	27.94	30.24	80.33	61.27
Cla005138	12.67	16.34	6.02	13.53	17.17	3.27	3.79	10.28	18.17	7.84	8.13	8.65	20.68	3.84	0.31	7.88	17.68	12.03
Cla005155	133.28	75.6	132.66	63.12	128.43	148.74	94.99	118.79	97.02	126.88	90.56	110.47	101.72	126.66	0.91	157.92	71.22	91
Cla005163	21.26	12.36	22.31	8.18	12.17	28.69	4.89	12.98	9.82	16.5	12.62	17	7.44	21.19	1.61	15.14	7.26	14.68
Cla005173	11.4	17.65	6.99	16.23	13.66	7.31	12.13	13.76	17.1	11.99	10.55	13.22	16.78	7.14	13.88	9.79	16.14	14.97
Cla005178	465.35	265.07	441.62	211.77	515.26	373.55	715.38	376.89	362.37	567.73	273.79	357.1	402.2	451.51	263.53	460.18	187.42	351.1
Cla005200	29.38	45.85	23.96	95.58	35.71	14.26	74.54	34.17	57.16	60.56	39.82	23.24	44.69	17.86	73.78	44.46	126.97	49.34
Cla005207	23.03	38.37	14.51	32.68	38.11	6.92	12.6	26.7	38.16	14.09	19.6	25.98	46.15	8.4	5.4	20.05	40.06	27.43
Cla005208	64.28	76.7	29.11	67.05	109.62	10.97	90.42	61.07	74.5	50.47	36.49	42.69	99.2	19.32	111.09	48.37	78.01	53.73
Cla005222	186.49	378.25	245.67	120.36	107.38	366.61	113.97	119.49	124.66	139.39	178.36	330.77	91.52	297.31	26.22	130.61	95.59	132.65
Cla005224	30.53	25.01	18.6	42.15	34.17	24.04	27.09	32.07	33.71	25.64	35.76	38.71	34.88	34.41	2.79	26.06	49.25	30.42
Cla005235	39.19	51.18	14.01	48.07	49.34	9.93	28.05	33.44	52.94	24.4	26.58	29.31	58.11	12.48	9.93	21.91	55.53	47.33
Cla005247	10.93	11.38	2.71	12.59	14.15	2.62	20.36	10.74	14.01	7.87	6.25	9.4	12.6	1.91	9.3	6.73	18.29	12.13
Cla005248	30.31	59.53	13.63	45.01	55.71	18.09	57.54	46.04	48.62	41.81	16.59	39.95	56.66	12.22	44.07	40.39	62.37	35.38
Cla005258	441.27	578.1	442.98	156.82	47	286.09	162.94	195.02	87.78	54.87	267.41	1264.33	57.98	360.41	292.42	146.01	247.85	65.76
Cla005289	176.53	90.48	210.6	498.46	319.55	237.09	567.1	306.47	255.72	400.65	314.5	173.17	213.1	261.63	61.92	344.39	432.11	322.39
Cla005308	14.23	21.38	4.75	16.35	15.11	3.09	5.17	14.65	17.97	9.76	6.72	13.28	25.75	3.37	1.6	9.74	18.04	17.8
Cla005313	38.24	90.46	31.91	90.6	37.45	43.09	15.6	64.8	59.45	36.92	55.46	73.78	68.39	57.46	4.23	31.69	111.88	59.18
Cla005315	99.98	65.1	148.81	1350.35	37.56	284.64	16.65	430.4	208.33	185.09	212.02	86.25	73.42	122.12	10.33	147.23	1280.93	496.94
Cla005326	10.94	30.36	3.47	10.32	4.65	0.63	1.23	9.79	7.18	2.26	4.18	4.63	11.09	2.26	2.11	3.69	17.27	5.68
Cla005346	12.45	18.69	4.58	33.81	35.51	7.3	31.84	28.16	34.77	16.15	7.17	13.01	40.64	5.12	2.57	15.93	36.52	25.01
Cla005347	14.66	22.34	10.48	23.73	15.65	13.11	5.62	23.06	19.43	17.8	17.15	25.1	17.11	19.75	0	17.64	20.97	23.63
Cla005348	29.11	36.26	18.37	41.03	31.46	22.42	34.22	46.9	37	34.41	30.12	45.02	33.98	29.38	19.18	36.69	42.01	34.83
Cla005357	11.71	15.85	5.28	11.67	12.97	3.17	11.54	8.52	13.28	8.74	10.95	7.32	13.06	5.31	3.49	7.41	14.57	10.6
Cla005373	26.47	35.95	29.41	14.54	20.55	9.37	21.08	15.09	19.93	20.53	24.97	18.68	18.22	26.95	1.22	13.06	15.71	24.48
Cla005384	714.19	549.36	486.5	1360.95	977.05	741.4	841.15	1474.68	885.14	711.54	923.82	635.19	1434.13	946.91	556.95	1329.69	1556.69	775.21
Cla005393	39.79	74.13	38.29	8.82	13.57	31.74	3.55	43.18	40.8	12.88	26.81	53.15	29.22	21.04	0	26.56	54.8	19.9
Cla005398	93.34	123.83	137.04	47.5	58.23	222.64	61	61.89	66.91	99.1	66.04	98.04	52.93	115.51	1358.94	68.27	69.09	63.62
Cla005399	22.42	26.38	11.16	23.97	27.72	4.88	28.23	19.64	23.48	18.23	18.65	25.19	29.04	8.95	4.95	14.38	24.32	22.19
Cla005407	11.56	34.47	3.3	14.2	15.4	3.28	3.6	12.38	17.56	5.89	4.48	8.6	26.55	2.61	9.33	6.34	18.12	15.1
Cla005446	30.02	64.62	35.04	7.58	14.92	20.58	7.21	12.89	18.99	18.49	21.9	51.87	14.27	19.64	20.99	9.16	11.6	10.39
Cla005448	17.41	12.62	13.64	3.51	3.24	24.41	3.96	9.46	9.45	17.47	19.91	16.21	7.47	26.05	4.35	9.92	4.41	8.96
Cla005457	15.01	60.46	35.3	17.03	18.26	62.16	15.95	15.49	24.77	7.96	84.06	49.6	25.85	75.54	22.75	8.02	22.24	12.08
Cla005485	52.78	27.24	75.37	17.87	46.58	110.88	48.76	38.2	34.74	61.82	65.54	45.71	40.59	86.52	1.87	55.1	15.43	29.32
Cla005507	40.19	69.13	97.62	26.44	38.81	105.81	47.85	33.07	36.7	49.71	68.96	39.81	39.79	77.64	29.96	44.25	22.71	43.04
Cla005509	16.58	32.08	2.93	17.47	24.31	4.57	13.56	14.33	21.68	7.87	5.78	11.27	25.17	2.77	10.28	8.26	20.04	13.18
Cla005511	107.93	439	380.28	111.52	38.82	379.83	61.15	59.8	48.37	67.32	140.77	431.83	40.78	254.08	27.55	72.55	152.08	64.93
Cla005527	50.11	43.29	294	14.77	6.81	180.57	8.51	16.5	24.88	13.57	221.75	159.83	6.36	233.81	2.46	9.8	19.93	22.33
Cla005528	26.99	46.91	84.84	9.84	6.81	66.54	25.58	20.64	6.19	8.14	194.64	66.15	10.61	156.04	0	9.8	13.37	5.58
Cla005530	35.65	47.94	210.05	21.37	8.04	220.55	11.05	34.91	26	23.03	238.43	140.79	14.52	273.2	12.32	15.97	21.16	26.97
Cla005534	17.52	9.5	12.06	4.84	12.01	8.91	3.89	11.23	7.2	6.44	10.43	16.39	11.89	11.41	0.23	14.26	5.05	5.63
Cla005551	61.17	117.57	52.42	23.2	13.3	43.15	15.42	26.32	15.34	13.6	31.01	166.49	11.95	41.92	6.53	23.88	31.24	14.23
Cla005570	24.07	112.24	46.38	22.67	17.42	14.39	16.66	19.44	15.5	17.21	33.56	67.87	20.21	26	9.62	16.56	25.01	16.06
Cla005584	15.43	20.06	7.86	21.17	19.88	7.39	18.09	16.1	21.2	15.5	13.78	17.29	22.01	7.47	2.08	12.76	20.7	18.73
Cla005593	18.5	30.37	11	27.49	26.12	4.03	31.66	14.69	32.5	15.92	15.61	15.46	27.95	7.76	8.12	10.75	26.94	32.93
Cla005616	10.88	22.07	5.75	15.35	6.83	3.26	5.4	9.87	16.67	3.99	12.77	5.92	10.5	8.72	2.16	6.59	35.65	15.23
Cla005628	12.53	25.93	7.94	26.02	22.25	9.58	13.64	19.29	24.52	17.77	9.76	20.67	28.04	8.63	38.3	12.85	21.35	23.65
Cla005640	116.97	90.6	104.88	41.72	69.46	84.2	25.47	83.1	53.74	53.79	84.48	137.32	80.74	108.19	15.5	100.45	49.31	52.27
Cla005641	117.93	98.43	113.01	46.61	43.61	76.66	12.69	75.95	53.5	49.28	79.7	129.66	85.08	115.07	0	74.39	41.73	49.57
Cla005642	14.74	25.89	4.42	18.51	13.83	3.5	8.11	12.61	14.93	8.08	7.73	12.35	20.09	4.24	4.77	8.23	23.11	11.97
Cla005658	188.38	73.64	212.01	59.64	70.54	314.08	13.22	197.15	105.43	58.48	128.01	269.27	109.08	135.42	0	220.09	61.09	61.74
Cla005659	20.55	5.34	42.12	714.88	22.66	237.3	89.26	96.39	95.49	218.28	68.15	24.46	65.03	52.13	0	45.41	860.82	232.95
Cla005662	273.76	105.17	383.21	158.7	75.37	185.31	9.77	360.45	420.17	63.87	288.82	357.03	236.63	131.75	0	221.34	266.95	167.65
Cla005668	43.05	60.16	20.67	43.32	41.88	18.74	12.69	57.02	49.7	35.44	22.38	73.7	64.87	21.91	1.49	39.31	52.57	49.68
Cla005670	2729.67	2706.49	1020.44	2868.73	2188.42	908.36	1306.87	3631.22	2312.58	2003.59	994.03	2562.23	3206.27	1228.14	20.56	3950.37	4081.98	2507.95
Cla005678	35.55	22	76.18	25.72	66.84	53.74	19.37	75.67	80.52	46.4	61.73	13.93	41.36	28.21	14.56	81.14	39.21	43.88
Cla005680	77.76	126.73	33.45	108.56	110.56	40.6	35.74	97.08	141.5	58.67	66.27	81.96	125.45	44.04	12.1	59.06	111.71	96.39
Cla005744	14.72	29.92	3.65	25.87	18.3	4.71	11.69	15.55	21.31	10.95	6.33	13.3	25.25	3.79	12.44	9.81	29.97	17.63
Cla005748	15.68	31.13	6.04	21.83	16.32	5.86	6.27	17.08	21.54	14.32	8.04	18.86	30.06	6.22	0.36	10.64	21.6	23.17
Cla005764	52.38	66.43	28.17	69.44	75.22	8.86	52.44	43.88	75.17	49.48	96.05	37.34	94.42	44.51	5.73	34.62	65.76	78.98
Cla005790	38.65	57.11	22.29	59.26	47.68	13.77	39.33	47.16	47.76	44.24	31.61	54.16	62.27	20.6	0.74	38.65	47.03	52.6
Cla005796	15.56	19.14	6.81	17.02	17.72	3.91	9.55	12.2	23.39	8.92	13.53	11.53	21.25	6.53	5.53	8.73	18.41	17.14
Cla005798	32.79	26.32	18.68	56.42	26.23	9.6	21.85	21.59	26.51	26.31	18.89	15.46	38.02	16.64	5.63	23.89	61.58	35.48
Cla005799	41.43	47.37	27.52	75.44	60.18	14.3	58.29	41.67	46.76	56.03	54.13	41.19	56.66	25.81	1.41	41.24	53.22	58.59
Cla005801	50	36.63	97.65	226.02	81.62	118.14	97.9	71.65	70.33	109.91	103.6	73.17	48.49	84.97	37.87	77.75	163.09	117.24
Cla005808	12.9	12.84	5.17	18.81	30.19	5.42	35.29	16.28	20.34	21.15	6.72	14.4	27.38	5.87	1.75	15.91	17.62	20.02
Cla005813	453.33	320.31	554.67	211.8	447.73	419.33	374.68	374.54	403.12	400.87	437.85	462.62	355.72	446.56	81.06	357.62	201.37	370.55
Cla005814	45.32	47.25	72.46	24.85	36.65	69.31	59.73	53.02	52.89	90.89	63.85	67.2	24.21	71.46	6.46	50.86	30.84	62.98
Cla005816	11.5	22.3	5.66	32.56	30.49	10.03	39.46	27.54	27.55	22.8	6.03	16.93	31	6.6	194.87	19.27	37.08	19.55
Cla005824	13.17	15.06	5.09	17.91	18.71	2.63	18.49	12.83	17.94	13.64	11.39	8.3	17.29	6.03	1.64	11.82	20.36	13.87
Cla005830	220.45	229.47	212.49	921.98	164.76	369.47	269.3	184.39	183.88	511.82	274.82	256.66	132.99	378.64	75.89	200.56	620.96	539.84
Cla005837	689.92	794.58	975.57	3174.93	714.29	1401.48	1480.21	989.52	971.51	1235.58	760.72	747.69	743.7	696.1	9086.85	955.17	2587.94	1411.58
Cla005852	32.67	51.42	14.88	45.79	43.48	15.93	26.24	43.37	39.49	32.92	33.73	40.52	46.75	22.86	17.14	30.52	41.75	34.55
Cla005858	11.87	13.95	4.44	10.94	18.45	1.95	9.84	10.56	19.24	5.27	8.46	6.15	19	2.56	3.47	5.62	11.7	10.31
Cla005861	81.88	86.42	144.07	49.48	19.36	125.88	9.31	143.66	100.21	33.18	153.01	132.54	70.67	105.79	0	85.15	68.46	63.75
Cla005866	23.21	22.27	34.55	125.68	9.31	52.03	11.93	29.03	26.61	60.89	56.94	30.64	27.24	77.55	9.16	33.49	72.98	86.2
Cla005872	18.71	23.95	9.11	20.79	27.41	5.03	13.63	17.12	22.92	13.54	16.58	13.91	28.61	7.76	1.74	14.65	22.17	20.03
Cla005883	21.31	27.57	6.39	22.72	46.1	5.58	31.79	24.39	33.82	19.28	14.95	16.52	43.98	6.39	0.53	18.02	20.35	26.86
Cla005884	10.2	14.63	5.14	1.13	24.44	2.4	7.97	15.69	16.71	2.55	5.07	7.99	26.59	3.17	3.59	17.58	3.83	1.08
Cla005924	15.89	32.03	3.52	19.32	17.49	3.87	8.92	16.07	23.81	9.12	6.03	11.56	31.87	3.21	10.09	10.05	18.17	20.28
Cla005945	49.86	94.41	65.97	29.03	57.92	32.92	42.08	47.37	47.33	48.85	50.64	55.67	59.74	53.47	0.41	44.52	31.27	42.19
Cla005946	29.52	18.34	44.54	20.63	38.3	43.86	46.87	32.64	31.03	49.84	28.82	31.05	26.33	38.83	1.93	45.94	18.57	30.31
Cla005985	25.38	20.74	7.18	32.18	30.71	10.29	12.92	32.31	27.84	6.65	81.32	11.41	46.19	76.39	26.03	25.02	66.23	13.54
Cla006006	15.88	20.08	4.59	16.83	20.47	3	7.62	15.31	21.82	10.84	6.63	12.21	24.93	3.54	2.08	11.31	19.95	16.24
Cla006008	824.33	1327.71	1004.42	4806.95	3313.41	567.1	7104.76	3014.67	4755.58	4244.7	2210.98	531.48	2628.32	724.33	41454.7	3033.67	6196.69	2903.33
Cla006009	408.53	518.1	103.74	392.64	245.5	24.51	181.53	341.11	287.36	107.79	134.1	95.64	492.6	66.01	32.45	166.69	1185.16	299.21
Cla006011	12.81	18.99	5.05	19.17	16.31	4.08	10.95	11.95	15.05	11.25	9.08	13.18	21.15	5	0.25	8.55	18.25	15.66
Cla006030	19.08	36.52	16.9	8.34	12.94	10.63	9.08	13.33	14.89	12.11	12.79	15.05	15.79	13.22	1.6	12.24	12.53	12.8
Cla006039	15.67	13.38	11.97	26.15	25.31	6.6	19.34	19.89	18.22	19.71	14.69	10.94	21.78	9.41	21.84	20.2	23.08	20.57
Cla006045	43.61	40.34	62.69	30.18	27.88	68.26	6.45	33.5	23.97	50.38	46.67	63.7	21.89	76.37	0	38.38	16.81	31.41
Cla006049	23.71	22.03	8.98	24.35	30.25	4.74	16.6	27.1	22.44	15.44	13.27	16.73	34.26	7.89	11.09	22.55	26.26	18.59
Cla006064	15.5	13.55	5.3	2.02	2.77	1.02	2.99	0.93	1.71	1.54	5.09	3.5	3.17	1.89	0.13	0.52	1.71	2.12
Cla006132	14.04	24.9	3.49	27.29	24.01	0.92	15.64	18.58	41.16	8.27	12.23	7.15	23.49	1.37	9.06	10.45	38.9	21.31
Cla006149	53.59	91.85	19.53	56.81	26.01	8.81	12.35	22.11	20.9	17.26	25.65	47.4	30.26	17.4	1.22	17.64	62.43	35.02
Cla006154	11.22	16.27	12.56	3.35	5.36	3.08	1.73	5.74	15.52	4.39	6.91	8.28	13.29	6.03	0.1	4.56	6.54	15.55
Cla006165	11.13	18.43	5.95	15.91	12.36	4.3	6.03	11.24	12.53	9.21	9.57	16.79	15.76	5.68	0	9.4	15.94	14.36
Cla006169	10.21	15.77	5.45	11.61	12.46	4.95	9.51	10.97	11.21	8.15	7.64	9.21	15.35	5.64	4.1	9.19	11.6	9.31
Cla006174	18.06	17.98	7.8	16.32	19.23	3.08	14.93	12.61	12.63	10.73	10.53	11.33	20.09	6.21	2.59	10.22	16.95	11.92
Cla006175	29.76	23.31	9.84	64.08	10.25	7.09	10.36	39.81	12.23	13.54	15.41	10	12	5.69	131.38	25.56	96.44	17.92
Cla006194	42.24	44.94	78.74	36.5	35.42	63.41	49.36	38.15	38.04	45.01	47.39	58.97	34.73	62.21	32.87	39.43	30.1	42.71
Cla006199	23.54	28.39	35.82	10.8	26.38	47.99	31.43	18.09	17.03	27.35	31.88	25.63	20.09	47.16	10.48	25.38	9.08	19.61
Cla006208	12.96	44.37	9.3	26.14	16.33	14.16	11.11	23.29	24.3	12.79	22.12	23.48	21.77	10.39	8.13	11.24	33.18	18.46
Cla006211	10.95	3.03	9.1	3.55	3.42	33.74	10.26	5.1	3.04	6.19	10.14	56.52	2.78	51.01	2.67	3.68	5.09	3.03
Cla006212	47.03	8.92	18.51	1.56	1.55	21.6	19.42	10.51	1.57	1.93	5.26	350.13	0.5	21.84	1.61	6.25	4.7	0.49
Cla006213	69.88	53.73	91.74	44.75	44.91	101.51	49.38	58.8	52.98	65.43	32.47	70.65	45.02	50.2	4.24	65.53	38.06	59.39
Cla006220	19.33	21.21	13.31	40.63	10.16	5.01	9.8	9.42	24.57	11.84	16.05	10.96	14.76	9.47	12.22	11.73	26.99	54.2
Cla006224	21.13	23.61	6.09	19.22	28.17	3.53	13.66	21.09	27.32	8.97	9.52	14.57	30.59	2.57	3.94	12.59	25.75	16.04
Cla006254	11.23	17.27	13.51	2.59	7.56	10.09	1.23	17.21	11.44	3.17	19.55	15.49	8.3	18.37	0	13.97	4.04	4.84
Cla006266	239.99	71.31	128.32	412.98	716.86	363.96	785.11	633.17	632.21	558.29	258.76	306.75	646.25	353.31	851.21	815.19	552.46	411.36
Cla006270	31.54	175.78	157.7	45.44	29.5	59.76	23.47	26.88	42.13	27.4	112.42	57.26	30.33	107.23	1.34	25.02	48.83	49.22
Cla006276	60.18	46.91	54.48	162.61	37.27	85.73	44.18	101.05	60.46	70	64.29	42.13	40.26	41.06	283.75	91.07	212.69	59.94
Cla006285	10.6	17.82	4.07	10.8	15.81	3.17	8.37	9.95	15.63	8.42	9.64	6.91	15.47	4.09	5.45	7.63	12.22	12.5
Cla006289	15.58	31.92	4.22	14.54	22.67	3.47	10.7	13.6	20.48	9.85	4.03	13.98	26.4	2.32	4.06	8.97	18.06	19.55
Cla006297	18.6	30.3	8.39	21.85	20.26	6.62	18.44	15.6	16.67	16.46	11.57	19.13	23.4	6.29	6.36	14.84	22.5	19.82
Cla006308	68.11	98.38	20.01	54.83	90.46	13.63	49.2	65.3	78.11	41.36	29.17	55.95	105.54	13.2	1.55	49.55	64.07	61.5
Cla006316	19.81	27.31	5.12	14.18	16.48	1.44	4.23	11.65	17.66	6.24	8.96	12.35	24.69	3.64	4.17	6.85	16.1	15.55
Cla006318	15.79	27.07	5.45	16.4	18.54	3.08	14.85	13.7	23.71	8.63	8.52	10.17	25.3	2.83	3.91	8.45	20.59	17.01
Cla006334	178.6	175.62	145.12	48.13	67.6	96.13	59.28	79.22	49.06	82.59	74.8	179.09	66.86	68.98	46.45	79.1	46.66	58.6
Cla006351	223.7	44.37	0	135.44	349.65	150.76	669.4	206.99	322.77	356.69	12.88	0.4	210.99	79.79	1435.83	263.75	29.82	83.32
Cla006361	30.39	27.93	32.04	165.66	112.21	19.38	297.99	103.77	147.93	262.07	104.49	22.33	91.43	28.54	20	119.02	133.86	153.35
Cla006366	30.86	32.87	43.29	91.73	48.29	44.85	60.53	56.64	52.06	61.16	88.1	33.05	47.52	75.11	15.71	46.83	86.95	64.39
Cla006392	53.67	241.75	0.08	11.54	2.32	0.09	0.42	12.84	17.76	2.11	0.17	3.68	16.36	0.08	0	1.92	108.23	5.16
Cla006393	52.13	211.39	0.33	12.66	5.42	0.34	0.42	14.9	26.91	0.79	0.25	3.08	33.78	0.16	0	4.52	167.39	4.05
Cla006405	13.76	10.83	22.64	7.74	3.97	21.68	0.94	13.87	18.9	6.79	15.46	22.55	4.9	12.49	0	16.05	17.11	11.55
Cla006421	36.84	40.42	24.57	71.62	44.85	13.2	29.35	45.73	41.69	38.48	35	35.03	48.93	16.49	1.23	36.67	64.59	59.28
Cla006422	615.75	658.24	329.84	1016.06	251.53	401.06	567.77	653.27	349.47	436.81	265.54	419.99	285.95	160.21	16253.9	476.61	1531.14	315.15
Cla006429	4688.14	5111.67	5084.02	13373.1	2422.73	7464.22	2235.55	6908.56	4467.68	5145.9	4021.53	3235.89	3231.41	3140.66	33863.9	4377.34	16797.5	7354.49
Cla006430	4753.98	7338.76	3680.61	9710.92	2137.49	3427.5	2005.88	4304.94	4309.92	4120.81	3343.97	2243.68	2874.03	2278	75436.3	2939.42	14435.2	6116.8
Cla006431	657.08	2680.06	36.96	276.54	150.38	37.18	34.85	259.84	226.23	39.93	31.2	185.88	580.11	31.66	30.89	127.56	1890.67	110.27
Cla006437	90.5	31.1	58.39	22.92	45.61	32.08	30.21	44.42	31.6	34.7	26.81	64.88	41.15	32.74	11.11	49.06	23.89	34.37
Cla006450	10.33	36.35	19.8	9.57	5.46	14.11	4.16	15.23	14.48	5.39	16.27	10.95	8.74	12.63	35.49	12.97	10.38	12.94
Cla006452	12.24	6.68	9.53	4.05	9.35	15.6	19.4	7.8	8.54	13.09	8.31	10.22	6.46	8.66	234.22	12.21	4.45	2.59
Cla006465	119.21	140.7	605.16	86.25	131.46	1237.97	149.23	135.62	96.7	132.07	372.78	171.29	93.79	782.23	31.26	178.13	72.66	94.57
Cla006467	17.99	16.02	21.05	45.41	19.96	11.71	32.08	18.56	21.79	20.7	22.34	15.9	15.38	17.03	3.7	20.65	36.82	42.81
Cla006483	34.98	38.23	57.69	22.6	23.42	31.19	17.39	27.23	27.69	27.62	44.09	36.37	27.63	43.14	0.96	25.51	23.46	31.8
Cla006485	58.27	93.8	31.53	83.22	76.19	28.97	74.61	70.34	71.79	63.68	42	94.32	74.28	30.56	1.13	55.87	86.33	58.84
Cla006499	486.39	343.38	694.97	304.2	332.1	1308.1	76.17	471.33	305.77	549.42	512.02	527.71	274.83	1007.83	0	688.52	178.26	382.71
Cla006500	265.42	232.55	472.65	221	200.03	631.55	63.03	251.45	232.45	387.91	301.97	252.27	156.12	469.45	21.65	303.63	161.51	294.91
Cla006527	90.57	84.43	128.08	36.18	21.33	66.66	2.25	47.23	47.84	46.94	76.99	134.32	53.4	108.5	0	35.35	53.05	70.05
Cla006531	25.1	37.71	7.67	23.35	31.96	3.14	22.79	18.34	33.05	14.48	18.17	14.06	38.02	5.09	1.57	12.73	26.27	28.39
Cla006540	28.97	22.1	48.12	20.36	30.82	65.81	44.7	28.22	26.12	40.79	39.92	30.09	23.25	38.22	8.63	34.52	17.52	23.03
Cla006549	73.52	101.6	88.09	30.94	36.26	103.82	22.5	43.53	32.15	38.67	68.57	215	41.45	130.43	4.89	46.19	30.97	38.77
Cla006550	259.27	209.53	335.72	157.89	355.1	248.75	402.45	270.21	281.75	315.18	280.03	185.29	289.6	268.08	25.57	293.69	147.09	254.71
Cla006569	15.74	19.34	3.38	12.47	19.84	3.43	13.6	13.84	20.61	6.76	5.58	10.43	22.86	2.62	10.61	9.54	17.68	13.52
Cla006574	124.2	97.85	102.5	50.68	80.36	65.51	48.38	73.58	60.86	68.31	76.2	120.2	93.95	85.06	0.83	74.91	47.58	69.6
Cla006581	14.68	5.87	16	6.68	28.15	12.07	38.01	23.47	22.31	23.04	19.9	12.4	29.88	18.09	3.85	25.26	5.95	13.24
Cla006597	38.23	60.98	20.14	42.84	40.67	18.72	36.06	40.55	49.63	34.14	27.78	40.28	51.82	19.9	5.61	36.31	45.89	42.61
Cla006606	55.03	55.96	77.3	38.32	30.52	128.71	18.16	56.85	39.4	68.39	77.25	58.76	33.56	136.78	5.53	73.08	25.49	51.31
Cla006610	843.64	375.81	666.41	1433.61	1433.75	959.94	1427.15	1737.48	1304.81	1381.39	749.29	714.79	1318.51	784.61	10711	1606.68	1397.27	1347.76
Cla006623	17.81	7.22	16.14	4.83	9.4	23.73	10.95	16.98	15.24	17.76	13.31	18.23	11.58	15.88	0	20.83	5.65	8.77
Cla006628	89.01	100.24	127.4	62.86	48.49	127.05	60.53	59.65	62.69	70.88	180.04	133.57	63.34	216.22	10.2	57.09	62.62	60.65
Cla006633	28.96	62.11	8.45	46.88	55.55	3.46	33.35	38.86	92.61	18.47	10.1	17.51	66.13	2.69	614.98	18.84	92.7	31.1
Cla006639	87.5	36.69	184.82	85.56	118.09	259.54	239.49	124.14	113.28	179.86	160.98	118.32	93.99	185.76	184	141.91	75.47	125.36
Cla006644	23.93	10.45	19.82	9.66	21.97	15.06	11.95	20.95	16.06	10.85	10.75	12.97	21.72	16.71	3.13	22.68	16.03	14.57
Cla006700	31.55	25.1	6.4	1.95	2.33	0.82	0.46	0.9	4.11	2	5.44	8.52	4.2	2.63	0	0.55	2.05	3.03
Cla006701	216.73	225.58	161.35	69.09	70.07	105.55	75.7	70.99	63.11	72.64	76.67	177.42	77.95	80.57	1089.62	74.84	109.67	61.31
Cla006714	14.9	20.8	10.43	23	18.58	11.69	15.77	19.6	22.68	20.14	16.44	19.48	21.65	15.78	4.39	16.53	21.46	23.37
Cla006750	27.05	28.35	15.07	42.81	30.97	13.69	30.01	24.82	27.15	21.29	18.24	19.19	29.63	15.81	1.23	27.2	50.17	26.71
Cla006751	11.02	9.87	7.47	26.89	21.85	5.04	24.64	19.1	18.64	23.23	11.58	11.16	21.43	7.67	2.56	15.39	20.21	20.43
Cla006758	37.7	42.16	13.53	34.04	54.59	8.43	25.42	45.06	44.52	22.34	19.16	33.58	53.19	12.16	21.65	24.15	38.42	33.96
Cla006759	30.25	36.54	11.3	36.5	33.43	7.72	5.26	33.87	30.85	14.96	22.77	35.96	45.6	13.05	0	22.75	37.5	29.25
Cla006761	70.4	69.51	33.21	70.54	92.52	31	63.72	80.82	78.37	59.48	55.33	46.58	95.46	39.23	60.1	66.47	91.75	56.48
Cla006771	41.88	85.44	33.62	16.71	21.55	30.62	21.11	23.73	16.33	21.48	28.06	75.57	21.25	39.38	1.97	28.72	18.94	17.81
Cla006784	10.18	15.44	10.45	52.13	6.5	22.04	9.67	10.63	8.6	10.24	11.24	15.15	9.17	18.6	12.95	12.85	66.25	24.49
Cla006860	22.63	55.86	19.71	9.22	9.8	5.82	4.75	10.82	10.21	7.8	12.07	20.44	11.34	14.66	0.93	9.28	14.53	13.26
Cla006875	28.81	48.13	14	45.12	46.32	8.59	25.41	33.82	67.35	26.86	25.46	20.87	61.66	7.8	10.87	19.37	47.81	55.65
Cla006897	18.44	27.53	10.93	23.37	23.28	5.92	9.88	23.85	22.49	17.98	19.42	18.44	28.01	14.38	0.97	17	21.15	20.38
Cla006925	13.99	13.59	17.83	5.46	8.81	11.52	2.96	10.6	8.42	7.85	10.93	14.32	10.03	12.79	75.85	11.97	6.16	7.31
Cla006949	12.95	11.18	4.4	10.37	15.83	3.73	17.96	10.07	11.19	9	6.08	9.17	13.45	3.63	75.32	6.08	14.25	9.94
Cla006951	35.06	34.86	9.56	22.05	46.24	2.79	15.09	27.42	42.75	13.39	18.18	18.79	50.64	8.14	38.6	16.85	35.18	26.16
Cla006954	12	9.45	4.31	33.67	4.33	2.91	6.04	5.59	3.88	2.77	3.07	5.73	4.72	3.3	21.87	6.98	25.92	8.22
Cla006977	17.71	16.43	5.99	20.41	29.33	4.32	23.16	16.28	24.03	16.92	9.98	10.48	27.9	4.42	0.13	15.82	23.99	20.83
Cla007015	52.89	102.56	98.11	27.55	41.94	73.33	48.85	28.34	41.78	46.47	67.65	48.68	33.52	54.94	35.58	28.65	31.04	35.39
Cla007025	107.62	109.1	138.81	580.54	336.54	100.53	462.96	268.77	317.45	456.76	277.97	94.7	217.27	113.77	451.97	274.29	534.21	374.37
Cla007036	23.47	20.74	10.19	28.96	42.47	8.13	51.55	31.95	38.4	38.55	23.12	18.38	42.98	13.34	12.07	30.37	35.77	41.07
Cla007059	12.62	24.39	5.07	23.52	15.88	4.6	12.49	12.68	14.58	12.84	15.2	11.89	18.17	7.48	0.07	10.52	21.36	17.5
Cla007072	12.73	5.54	13.61	28.57	9.14	24.72	13.6	15.54	14.1	12.98	13.72	16.98	6.49	15.39	23.36	17.41	22.93	17.04
Cla007078	42.51	32.31	34.08	160.2	30.65	39.18	31.89	110.96	91.83	97.83	89.1	56.66	30.93	37.75	29.76	57.21	124.95	134.63
Cla007079	18.27	20.17	11.9	53.22	18.47	12.9	28.52	41.39	38.97	38.52	33.58	24.19	19.81	13.48	4.79	18.94	53.81	45.39
Cla007080	15.17	14.31	9.8	64.24	21.01	11.74	33.61	45.29	39.11	64.41	21.28	23.33	21.3	7.98	0	29.28	54.85	61.29
Cla007081	36.9	27.32	51.62	115.02	29.05	61.13	36.19	98.47	75.56	108.14	76.1	57.2	25.52	48.44	6.12	65.89	91.13	115.83
Cla007083	14.98	20.23	4.81	15.3	22.98	2.96	14.29	15	24.76	7.78	7.98	8.67	25.78	3.02	1.14	9.93	19.35	15.91
Cla007093	17.41	23.55	6.59	24.09	19.67	4.83	12.43	16.03	21.91	17.41	12.84	17.64	25.98	7.42	0.95	12.27	21.48	21.85
Cla007109	10.32	15.01	3.16	11.31	12.16	2.04	7.32	12.76	13.04	6.22	5.61	10.99	15.26	2.66	4.14	5.68	18.08	10.44
Cla007159	75.41	87.4	37.8	86.75	95.52	29.94	58.93	79.27	82.92	58.17	52.42	69.92	98.55	42.14	39.51	68.58	94.52	71.73
Cla007203	64.33	65.58	46.73	369.17	46.87	15.74	58.88	136.92	276.94	119.96	107.85	72.58	85.9	17.84	4.72	65.24	294.03	390.55
Cla007209	18.83	32.28	4.27	21.9	26.41	4.41	11.65	16.8	23.13	8.59	6.13	14.87	33.59	3.19	1.47	11.24	23.05	18.52
Cla007223	44.95	57.05	22.41	48.3	56.15	10.51	48.99	41.24	55.99	40.59	34.65	35.69	60.47	17.82	9.78	29.11	47.87	45.72
Cla007228	77.04	86.51	186.8	15.59	24.71	257.24	7.2	74.58	24.55	36.81	110.66	264.1	11.98	178.92	0.34	82.9	20.23	42.51
Cla007262	14.04	29.62	8.78	23.3	20.53	3.46	16.25	14.2	26.19	9.59	15.95	8.54	23.85	7.34	35.09	9.36	23.96	22.44
Cla007267	13.93	19.53	3.6	10.87	18.67	3	12.93	12.78	14.2	7.29	6.75	10.92	21.8	5.79	5.84	10.41	15.86	12.05
Cla007276	10.36	7.34	20.43	5.56	6.8	21.67	11.43	10.45	11.7	8.72	16.66	15.12	7.82	13.72	9.24	12.52	6.66	9.54
Cla007279	12.21	11.48	10.17	4.15	13.19	10.3	12.36	9.71	10.18	9.68	6.64	12.12	9.07	11.05	6.87	11.56	8.6	8.95
Cla007299	18.66	24.49	6.96	26.61	32.6	4.26	31.3	17.99	33.89	18.12	9.53	10.03	24.35	4.31	108.93	12.12	29.86	25.61
Cla007307	24.8	70.12	20.51	85.91	11.58	14.04	7.4	15.27	10.17	10.55	14.78	22.18	20.97	21.23	18.98	23.85	97.03	38.25
Cla007313	167.22	91.85	104.79	40.16	60.78	65.2	12.31	62.18	58.67	51.81	73.24	237.64	85.6	102.31	16.6	68.44	55.47	72.29
Cla007320	37.04	56.86	18.02	54.06	64.12	13.23	57.09	44.4	43.94	50.36	23.39	33.87	64.51	14.64	4.16	39.74	52.57	50.71
Cla007354	14.02	18.81	7.39	18.93	16.41	4.67	8.94	14.91	20.85	15.02	16.97	13.46	21.32	7.09	0	10.08	17.27	21.34
Cla007409	12.94	15.18	6.2	14.22	19.74	3.37	11.24	11.88	18.07	9.45	11.74	8.2	16.91	4.6	1.91	9.96	16.3	17.69
Cla007431	88.35	40.93	119.82	34.52	83.68	215.81	61.73	75.08	46.08	45.88	75.2	158.7	39.4	85.35	0.36	96.04	27.96	39.39
Cla007436	32.07	26.11	17.23	8.31	15.21	24.15	15.92	12.18	32.09	36.43	55.65	29.53	24.15	35.73	5.09	7.35	5.88	23.12
Cla007441	158.94	137.85	195.41	48.71	25.32	127.94	6.42	64.45	92	39.32	174.11	306.22	41.58	112.71	11.64	35.5	68.09	69.85
Cla007453	27.36	15.26	31.61	68.15	45.25	66.6	123.12	41.33	41.47	68.85	24.62	28.08	33.15	30.05	1362.7	73.45	53.56	37.69
Cla007460	22.07	74.76	26.35	10.33	5.01	22.99	5.45	14.52	7.64	6.92	20.67	72.2	9.32	40.26	5.19	11.41	16.82	8.05
Cla007463	59.19	98.41	22.55	66.7	89.34	19.14	60.17	64.86	71.13	48.82	29.59	56.48	96.23	22.39	0.85	46.81	86.24	57.92
Cla007516	79.31	43.37	141.95	45.2	66.62	222.26	23.39	87.54	61.49	85.95	93.24	156.97	48.49	148.76	150.36	100.22	34.63	68.71
Cla007521	22.14	31.41	29.15	14.22	14.3	12.85	13.89	13.7	7.98	22.09	11.51	29.98	15.97	20.18	2.79	20.35	17.43	15.72
Cla007528	10.08	5.04	14.08	6.13	19.61	24.56	14.13	15.73	13.38	21.66	11.8	15.51	14.86	22.87	37.23	22.43	5.29	14.46
Cla007535	759.56	581.56	632.2	290.93	457.36	388.19	159.82	388.62	239.44	325.11	325.57	663.39	483.88	581.92	34.2	529.22	266.15	323.28
Cla007545	38.31	46.87	89.6	27.15	27.24	32.42	8.9	57.86	53.16	20.53	91.76	102.01	25.37	47.03	40.43	22.64	26.98	39.29
Cla007551	25.49	20.41	9.48	30.67	50.83	8.89	106.02	26.97	56.39	36	21.19	16.28	57.88	10.58	26.03	27.63	25.22	37.68
Cla007562	10.8	19.29	4.77	22.2	17.63	5.04	21.16	17.28	24.4	13.53	9.15	17.58	15.3	4.34	4.21	9.87	28.15	17.45
Cla007579	884.52	1804.84	1096.41	6114.24	660.22	2279.05	1059.58	1480.4	1202	2151.27	1650.4	1200.87	1048.31	1615.02	397.99	1706.61	6099.29	2658.75
Cla007581	7564.83	14082.4	5925.01	14068.3	3882.32	6818.46	5719.75	6982.3	4547.53	5734.95	5135.04	11066.3	4997.66	5011.06	36905.5	5638.85	15545.6	6521.1
Cla007582	1045.3	1535.75	796.29	6205.24	1065.66	1134.37	1473.17	1567.33	1549.91	1193.36	846.54	1173.45	1517.21	879.57	14650.3	1414.32	7468.39	2313.82
Cla007583	130.33	104.45	143.72	65.96	55.4	186.24	36.34	100.69	83.41	149.27	96.57	199.92	66.98	173.21	9.98	95.62	81.06	128.8
Cla007584	23.52	44.9	7.22	23.67	23.99	5.07	8.1	15.66	26.55	11.8	12.45	16.14	38.37	4.27	0.88	9.49	30.98	25.81
Cla007591	31.04	61.45	8.68	43.47	40.62	13.81	25.99	32.4	39.24	21.48	22	27.33	54.65	14.02	3.37	21.28	54.26	33.95
Cla007651	29.06	36.3	13.07	35.59	32.33	8.57	18.22	32.14	43.93	20.13	24.39	26.13	38.65	14.23	6.52	21.06	50.24	34.25
Cla007659	34.5	59.32	66.61	32.83	8.09	29.28	5.7	43.77	57.1	11.49	55.94	51.99	45.51	24.11	0	31.07	56.27	36.36
Cla007672	23.49	31.65	12.76	89.71	16.81	11.71	6.38	36.57	29.14	16.49	39.43	26.07	16.48	16.1	8.56	20.19	73.26	40.19
Cla007683	18.04	8.36	14.52	1.67	2.23	11.97	2.39	16.08	8.76	4.6	7.84	26.5	5.51	9.08	0	20.37	9.34	8.42
Cla007684	26.69	8.56	27.87	5.91	3.22	14.28	0.86	54.27	46.54	4.47	19.53	43.75	37.56	13.84	0	22.28	23.81	14.24
Cla007685	39.28	18.04	52.09	14.68	4.59	34.95	0.47	92.83	71.69	6.09	53.73	98.02	58.23	25.69	0	47.13	45.11	26.4
Cla007686	13.65	17.54	4.52	10.81	16.35	4.4	15.2	10.74	11.41	8.24	8.26	7.64	17.33	4.32	2.58	9.23	12.82	9.75
Cla007688	14.6	28.63	23.05	11.17	5.75	44.77	13.62	5.16	8.21	14.52	42.16	18.36	3.13	26.12	587.89	7.61	9.48	10.43
Cla007704	97.83	42.68	111.17	53.3	92.59	202.78	107.11	74.68	48.47	63.26	105.61	87.29	54.11	140.58	46.64	88.16	40.88	46.8
Cla007705	64.56	32.57	53.65	14.21	9.46	17.35	44.59	20.13	11.33	11.51	11.71	119.35	3.79	14.38	63.78	19.01	21.93	7.83
Cla007723	42.15	121.02	47.22	176.42	45.17	72.28	56.19	49.72	59.24	43.53	158.81	75.23	57.93	136.29	241.61	53.23	289.32	60.08
Cla007724	46.26	93.42	46.43	109.54	36.25	39.86	22.15	39.09	34.27	30.03	125.44	48.06	49.23	115.64	63.85	37.67	169.19	53.99
Cla007725	15.13	26.84	16.71	39.46	15.93	15.93	21.05	10.96	20.65	21.93	20.59	7.83	13.5	31.67	21.07	16.11	43.22	22.06
Cla007727	15	21.79	4.07	14.1	18.02	3.03	14.34	10.63	19.45	11.6	5.93	9.44	22.1	2.8	8.51	6.81	16.49	18.86
Cla007736	10.7	5.75	15.24	5.01	15.75	11.09	21.82	12.64	12.48	13.67	16.52	8	10.91	11.04	8.81	16.57	3.92	7.55
Cla007745	18.92	7.16	10.01	4.35	6.19	5.4	1.82	7.93	9.99	6.54	8.69	27.63	10.54	8.14	1.24	4.04	8.26	8.14
Cla007746	17.99	23.67	17.45	3.11	2.01	24.14	0.09	25.52	10.06	3.67	22.33	23.3	15.43	29.89	0	19.57	10.04	4.2
Cla007750	65.28	45.46	76.73	184.84	34.35	83.76	23.26	88.61	79.25	49.15	136.32	68.75	39.27	87.13	6.5	50.59	157.77	123.95
Cla007757	23.67	98.64	24.32	52.81	9.69	19.19	2.95	16.35	14.21	4.91	25.82	20.26	21.82	27.61	5.82	10.22	62.4	28.07
Cla007765	16.01	18.34	31.64	13.49	13.42	87.16	9.44	31.92	23.2	13.57	58.85	30.48	25.27	110.38	8.53	33.46	29.24	15.48
Cla007766	44.14	63.54	19.85	97.94	72.34	7.73	72.97	47.89	101.1	41.83	30.43	28.1	77.48	9.85	57.31	30.53	95.13	84.31
Cla007784	30.88	23.57	28.62	156.41	30.7	16.21	31.38	42.75	54.2	42.42	42.91	22.37	28.31	22.02	1.39	26.02	139.3	96.96
Cla007822	110.04	172.66	122.8	4066.05	78.17	358.1	140.31	414.91	183.74	214.93	205.22	148.53	157.53	142.34	16911.7	415.46	3960.59	946.34
Cla007839	43.23	60.87	17.13	40.64	48.6	7.54	24.96	41.55	52.41	19.56	32.77	28.82	63.98	20.27	2.61	28.81	55.18	36.27
Cla007844	19.72	47.57	12.77	32.8	23.9	10.9	11.57	29.92	35.44	20.21	14.27	35.49	43.13	12.39	16.09	20.75	35.81	28.55
Cla007845	35.98	58.62	17.74	39.09	57.72	20.27	88.32	46.36	43.71	41.03	15.63	40.1	59.75	17.58	30.63	44.98	41.34	37.64
Cla007856	20.35	13.03	12.73	46.11	33.32	10.53	35.47	35.14	38.4	37.62	32.92	22	36.75	20.77	7.65	24.97	39.63	38.61
Cla007874	12.19	14.75	5.98	13.85	17.77	4.35	17.06	11.34	12.89	13.4	7.89	10.77	19.12	6.23	0.67	10.96	11.2	15.94
Cla007876	23.9	20.5	57.42	14.39	16.02	86.4	6.1	30.44	33.83	42.69	26.82	45.34	20.77	50.14	0	22.82	12.57	32.37
Cla007901	12.75	20.64	6.69	21.41	21.58	7.64	16.51	16.91	17.24	15.87	6.64	17.44	22.7	6.48	0	16.56	19.56	18.09
Cla007902	19.33	41.27	9.02	31.24	26.31	8.9	14.12	26.82	29.31	16.05	13.9	24.11	35.16	9.92	27.97	16.72	30.98	23.08
Cla007910	27.74	47.65	10.48	40.01	48.09	12.65	25.05	38.24	48.76	26.66	17.15	31.4	50.73	11.28	42.98	22.84	48.46	35.47
Cla007913	10.96	17	3.63	9.97	11.88	1.74	9.26	8.81	13.64	6.82	5.08	9.6	19.7	2.44	0	5.27	8.98	12.23
Cla007961	12.2	15.32	3.05	13.38	16.93	2.69	5.91	10.71	21.17	6.88	5.68	7.26	21.56	2.61	3.44	8.35	16.22	12.71
Cla007967	55.51	109.72	30.65	95.92	85.33	22.89	52.7	77.08	59.02	50.84	56.67	62.04	98.1	42.34	19.07	60.17	99.3	50.07
Cla007974	24.12	41.57	8.99	29.26	32.21	4.03	28.15	18.09	33.03	14.97	17.85	14.45	30.75	5.43	3.55	12.03	25.57	27.98
Cla007976	12.04	24.03	5.75	13.8	10.01	1.35	3.47	7.86	17.43	6.87	10.27	8.51	16.5	3.28	0	4.38	15.16	16.69
Cla007978	13.75	26.23	5.94	17.73	7.6	1.31	2.39	9.34	16.58	4.43	13.67	9.35	16.88	3.73	0	4.57	17.68	20.25
Cla007979	213.91	178.01	199.38	63.55	180.61	143.86	123.1	209.21	141.96	162.96	95.05	210.63	158.99	100.01	42.4	258.3	98	139.41
Cla007993	10.78	6.24	8.34	61.87	19.66	11.02	47.06	18.74	19.1	25.51	11.98	11.01	11.47	12.13	54.16	15.85	54.25	21.4
Cla008010	12.05	15.77	4.6	10.32	12.15	2.99	11.71	7.26	12.2	9.76	9.1	8.43	13.05	2.99	11.31	5.51	10.19	14.27
Cla008029	25.45	6.8	4.42	9.25	13.48	0.78	42.11	10.71	17.51	10.89	3.03	13.01	7.57	3.97	180.64	8.59	16.89	7.56
Cla008042	13.9	15.41	7.86	24.73	11.85	7.21	3.41	14.04	12.37	10.26	14.6	11.1	12.55	12.38	0	11.21	25.6	18
Cla008044	30.47	26.55	16.2	43.67	32.55	14.37	38.88	35.59	25.14	30.29	23.78	20.95	30.64	21.64	43.82	34.81	42.78	30.06
Cla008084	10.56	13.7	7.25	51.88	1.99	4.39	2.77	11.6	13.29	7.74	10.68	14.11	7.58	3.54	0	3.66	104.25	22.13
Cla008089	16.95	25.98	4.03	25.02	25.56	3.32	23.16	18.12	20.66	12.16	6.7	17.43	31.72	4.09	17.41	11.53	25.71	20.07
Cla008090	10.57	18.71	2.39	14.08	12.91	3.63	4.12	12.95	14.97	7.14	5.71	12.09	22.38	3.34	1.39	7.2	15.65	14.16
Cla008098	17.77	14.79	26.69	7.4	10.2	33.25	4.11	16.93	10.31	12.74	12.03	30.34	7.92	24.65	2.89	16.97	8.18	11.59
Cla008105	23.35	23.89	11.19	23.7	31.94	2.5	17.98	20.45	35.69	11.66	16.33	10.97	25.03	6.42	26.07	13.29	24.85	26.31
Cla008106	320.46	262.57	557.87	219.9	304.27	713.97	177.71	354.01	393.65	408.83	497.81	553.43	197.28	347.77	126.95	306.32	295.07	286.9
Cla008113	20.51	30.83	10.33	25.91	25.87	8.94	17.73	21.75	23.65	17	19.24	17.6	27.49	13.55	5.15	16.39	22.78	24.37
Cla008153	141.05	134.28	59.5	29.64	21.74	55.48	41.89	32.77	19.42	29.77	39.92	589.79	16.39	64.83	2.26	36.5	35.83	23.77
Cla008157	50.14	51.67	50.35	107.44	39.53	50.58	27.23	86.4	56.55	35.76	81.13	67.08	46.13	60.95	5.01	62.44	106.19	78.14
Cla008176	71.1	55.37	101.38	48.52	53.27	233.27	14.56	65.83	42.99	92.87	86.67	78.36	33.55	183.25	0	83.73	28.43	55.84
Cla008182	32.17	47.63	74.76	21.3	4.41	48.37	1.67	23.52	28.88	32.38	52.14	71.81	14.09	67.53	0	12.07	22.96	28.77
Cla008183	31.1	42.7	59.08	19.36	10.49	43.86	4.96	28.87	26.22	27.33	42.55	57.39	15	53.06	2.36	15.6	18.64	30.43
Cla008185	26.74	6.54	13.94	84.33	84.12	9.42	50.29	97.11	117.69	46.08	18.11	21.56	96.39	14.39	89.69	51.91	98.8	93.68
Cla008193	38.62	41.61	42.82	21.01	33.35	32.96	33.35	24.2	25.94	36.14	45.3	36.28	30.78	48.77	17.54	28.53	16.99	29.04
Cla008204	14.31	10.62	39.2	5.59	8.99	35.37	4.99	14.76	14.97	10.69	9.82	16.42	14.1	19.92	6.52	18.83	10.5	17.07
Cla008206	21.14	13.66	36.3	15.82	19.44	50.74	9.22	22.25	17.1	29.25	23.58	40.91	11.67	26.3	0	27.23	9.39	19.87
Cla008210	31.83	37.44	36.39	17.44	17.82	21.4	20.35	17.72	25.13	21.37	23.81	51.86	18.39	22.8	18.72	13.71	14.1	22.34
Cla008217	11.15	16.51	5.79	22.48	16.89	5.36	7.94	17.49	19.74	12.57	8.59	15.01	18.47	6.35	9.29	11.42	20.36	17.16
Cla008250	31.74	26.97	19.26	43.44	54.74	13.5	50.09	36.31	41.21	40.45	29.59	23.68	46.45	25.02	1.95	36.78	38.7	33.53
Cla008261	68.66	74.41	35.23	78.14	70.02	28.18	39.18	69.56	64.8	53.78	54.96	75.74	87.57	41.7	9.74	58.29	70.44	64.09
Cla008267	48.92	30.13	55.58	17.78	9.41	39.91	3.08	23.68	21.81	17.16	22.43	66.9	13.3	27.5	19.01	20.34	21.3	38.82
Cla008311	19.89	24.66	41.33	9.78	24.46	19.1	13.93	16.97	20.53	21.95	40.29	9.39	22.87	45.54	1.02	26.02	9.05	16.95
Cla008325	20.43	29.26	34.27	13.85	19.8	15.03	18.84	17.68	17.55	16.86	32.53	22.87	20.86	31.73	1.23	17.13	13.65	17.54
Cla008326	11.17	95.78	6	20.31	8.17	8.11	4.89	9.62	10.65	3.17	5.22	22.53	18.42	3.82	18.22	6.49	37.68	8.19
Cla008338	173.18	166.06	246.81	86.95	195	176.15	101.77	189.48	179.22	112.65	198.74	200.47	194.72	163.54	68.92	212.78	113.24	123.15
Cla008339	381.94	342.08	487.36	231.62	427.62	261.37	422.61	311.13	307.18	382.7	319.52	378.73	357.88	300.63	54.42	359.22	264.07	321.11
Cla008344	17.98	17.52	5.05	12.09	16.97	3.04	8.35	10.58	9.71	8.74	8.72	13.59	19.01	5.97	0.94	7.77	11.9	10.99
Cla008347	24.9	27.97	12.08	43.54	33.98	9.81	23.65	35.24	37.98	26.41	22.96	27.26	35.84	11.96	0.65	26.06	41.83	32.28
Cla008354	47.68	44.36	43.52	197.09	40.85	36.84	44.72	138.07	127.05	124.28	103.93	87.71	44.56	35.99	1.39	59	167.6	177.59
Cla008360	32.58	28.13	8.76	1.89	0	1.51	0.69	0	16.6	0	17.02	7.76	0.15	3.23	0	5.61	0.02	6.68
Cla008361	21.93	35.17	8.79	1.89	6.84	1.51	0.69	10.34	8.32	4.47	0.11	31.26	16.73	3.23	0	0.14	12.57	6.68
Cla008372	75.59	92.07	104.69	50.37	99.47	36.47	87.3	56.03	100.63	70.53	99.44	65.48	90.47	71.82	12.62	51.6	53.47	81.61
Cla008375	85.29	124.23	113.34	50.03	50.04	66.84	26.71	58.75	77.75	41.21	86.71	65.51	82.87	107.87	2.11	43.92	55.99	86.61
Cla008408	66.49	23.11	18.62	45.27	125.26	12.54	66.26	81.61	43.54	43.94	13.91	40.8	89.05	13.79	10.09	142.89	63.15	46.57
Cla008414	15.12	24.27	5.72	17.67	15.34	2.53	6.93	12.38	14.28	9.1	9.91	10.95	17.62	4.26	0	6.7	22.06	17.2
Cla008415	18.74	36.79	17.71	55.81	27.69	31.9	40.41	35.26	45.57	30.3	26.72	37.55	30.76	31.93	10.07	29.67	58.05	39.13
Cla008418	91.96	143.55	193.43	999.22	422.23	270.45	1543.2	547.39	842.56	1166.23	427.17	123.62	356.87	175.61	661.76	968.7	1145.64	576.52
Cla008421	16.07	9.17	21.3	818.46	31.83	28.63	241.57	91.93	169.6	303.65	52.82	15.12	27.33	25.32	7388.68	251.93	765.21	198.53
Cla008423	1630.63	1963.2	1967.08	5983.5	4425.93	1032.19	10542.8	4530.85	7400.22	6763.03	3644.84	1148.18	3892.33	1078.14	9960.84	4610.56	6357.76	5290.04
Cla008435	14.89	27.11	7.27	21.09	22.33	6	24.94	15.42	16.23	14.42	13.28	15.02	23.32	6.1	3.35	12.47	17.29	13.45
Cla008436	10.89	21.11	5.71	15.84	9.74	3.79	3.93	10.62	12.82	9.83	9.41	13.43	16.6	6.16	0.37	7.42	16.34	15.92
Cla008455	1526.14	1120.07	2064.64	863.76	1781.47	1957.59	1478.56	1407.65	1260.77	1604.66	1386.87	1328.63	1511.76	1986.42	24.89	1756.09	695.28	1279.92
Cla008468	37.05	52.37	19.18	56.32	60.94	21.86	70.74	49.92	51.34	38.34	20.09	40.34	52.5	18.85	18.79	46.93	67.31	38.43
Cla008470	12.78	17.95	4.86	15.05	12.83	3.05	8.8	11.37	14.29	8.82	7.96	10.43	17.81	3.87	10.99	8.13	15.68	14.37
Cla008475	12.32	8.23	8.66	3.16	8.64	3.19	7.27	4.25	18.07	4.68	16.29	1.57	7.89	9.03	22.49	3	6.63	5.82
Cla008478	23.23	36.66	39.65	19.81	21.36	25.04	19.88	16.6	23.88	20.03	35.96	17.92	20.53	40.26	2.82	16.23	23.53	26.57
Cla008500	284.48	211.69	455.96	225.09	296.68	678.74	386.04	339.56	248.84	347.5	387.75	358	245.92	509.04	441.13	365.95	214.63	306
Cla008517	35.87	22.63	6.24	62.77	26.74	15.89	4.23	95.44	46.69	12.26	24.35	21.48	50.44	11.29	2.22	32.66	73.2	29.84
Cla008531	17.94	22.45	9.35	28.12	17.6	5.11	13.82	14.07	20.95	18.91	16.67	11.34	23.15	8.18	0.97	9.82	24.28	33.52
Cla008539	11.7	13.05	3.66	10.17	18.55	1.85	12.59	9.99	12.64	7.83	5.41	8.46	17.22	2.54	0	7.57	10.86	10.46
Cla008545	58.36	72.96	88.55	32.93	41.15	126.69	28.15	39.84	34.91	44.56	92.55	58.81	37.84	104.48	7.69	49.36	27.55	36.54
Cla008553	44.81	55.09	19.9	56.2	74.76	7.83	62.79	47.29	70.87	45.8	37.72	27.89	77.23	11.42	16.06	27.66	60.49	63.4
Cla008618	29.62	28.71	15.19	4.35	2.54	14.35	1.59	10.61	5.47	2.05	25.15	79.6	5.1	57.1	0.27	6.03	10.43	3.88
Cla008620	10.93	15.63	5.1	14.37	12.94	3.58	14.61	13.31	12.59	11.92	7.92	13.38	15.01	5.37	1.71	10.11	14.53	11.9
Cla008636	37.86	42.5	13.08	32.22	41.8	14.41	48.05	30.44	36.3	33.62	21.84	25.26	42.23	11.4	28.74	31.43	35.88	29.81
Cla008644	851.51	852.25	817.31	399.65	390.64	730.72	649.72	539.96	291.15	382.53	408.48	1966.75	299.81	601	106.9	527.93	468.34	295
Cla008650	14.48	12.96	17.97	7.5	10.22	18.57	15.02	14.07	9.55	15.89	11.41	19.85	8.49	14.36	5.91	13.7	5.94	10.77
Cla008659	10.85	17.19	16.08	6.62	9.38	19	7.98	12.03	7.97	9.69	14.3	16.88	8.62	15.64	5.67	10.4	8.33	7.06
Cla008672	11.71	15.78	4.07	13.35	20.72	3.77	14.7	15.6	13.63	10.69	5.14	11.62	21.39	3.78	28.01	11.99	13.16	13.01
Cla008686	12.94	17.15	5.36	16.1	16.54	4.24	18.91	12.27	17.47	10.87	8.65	9.9	19.02	3.07	11.37	8.82	18.36	15.14
Cla008697	10.88	12.19	23.95	10.94	9.73	14.72	5	12.07	10.97	10.95	18.58	9.58	9.77	28.67	1.49	10.92	12.86	12.7
Cla008704	36.4	32.81	27.77	61.22	36.83	17.31	77.65	34	43.34	42.62	19.73	28.2	33.79	18.84	20.79	32.1	71.09	35.6
Cla008708	11.43	16.53	4.99	12.32	12.86	2.61	7.3	8.08	13.12	5.66	7.52	7.25	14.09	3.5	1.9	7.04	13.21	11.11
Cla008711	10.56	26.38	7.24	40.16	24.57	11.28	19.42	22.25	35.55	9.4	21.87	9.84	27.76	13.1	17.87	13.69	62.08	12.72
Cla008719	16.86	18.19	9.31	20.42	22.18	5.98	26.5	17.4	20.48	18.91	17.31	12.21	21.4	9.26	0.81	12.66	20.6	21.38
Cla008742	2282.08	2228.23	3297.65	984.41	1059.91	2021.98	748.36	1667.3	1402.9	1349.94	2078.12	3078.21	1184.79	1662.08	276.43	1434.5	1136.77	1236.19
Cla008745	12.05	19.55	5.92	14.04	12.66	4.53	9.27	10.66	12.62	9.03	9.85	10.43	14.9	6.42	0.65	8.59	12.28	12.1
Cla008760	51.93	81.34	32.86	83.01	44.89	7.58	26.72	38.15	42.59	29.13	34.44	37.07	46.78	15.18	20.04	25.13	87.77	62.57
Cla008761	33.94	93.39	56.42	21.19	28.66	18.96	24.91	22.76	29.45	21.26	42.01	33.35	25.27	25.59	32.91	18.77	20.37	29.04
Cla008764	29.12	48	8.37	41.17	50.35	9.11	40.25	35.2	64.62	22.71	14.91	20.69	63.02	6.41	1.72	17.26	60.42	42.63
Cla008765	19.92	34.32	25.27	11.06	8.42	10.72	9.74	6.37	7.34	6.14	13.34	45.03	8.62	20.11	1.07	7.19	12.75	7.9
Cla008772	40.78	48.28	26.47	58.36	32.07	16.66	19.06	36.31	31.98	27.49	36.88	43.41	43.35	21.56	0	28.16	65.91	44.88
Cla008777	17.77	35.23	6.81	38.02	24.52	9.89	23.72	24.69	31.46	18.59	13.84	19.1	32.28	8.28	4.8	15.71	41.44	25.61
Cla008779	43.92	60.34	17.51	48.54	50.54	13.28	26.28	41.37	53.98	23.82	26.66	33.74	55.95	12.17	1.83	27.53	60.45	48.87
Cla008780	11.21	26.48	4.48	14.25	24.69	12.59	8.15	14.94	26.2	6.76	13.55	11.86	29.79	9.24	4.41	8.42	20.65	15.87
Cla008783	178.61	154.1	86.21	27.24	74.51	36.02	41.86	37.01	79.65	67.15	90	106.08	82.05	75.7	1.27	40.52	28.33	58.24
Cla008787	10.28	16.32	5.48	12.46	11.43	2.96	6.3	10.99	14.21	11.24	8.88	12.05	15.55	4.94	1	9.1	14.38	11.11
Cla008804	20.45	8.44	29.1	134.18	18.97	72.13	55	68.63	30.06	73.14	32.71	29.56	14.48	49.06	518.89	54.3	107.67	57.74
Cla008805	124.05	139.35	35.86	117.95	30.08	19.14	41.03	87.96	51.35	47.16	59.97	336.82	42.01	38.45	7.89	47.1	131.51	73.03
Cla008811	20.27	79.06	26.28	102.06	40.2	14.62	8.08	79.41	47.78	18.79	65.34	35.96	48.88	26.48	0	44.56	82.56	25.82
Cla008815	2662.46	3207.97	1086.86	2482.64	3280.29	626.88	477.29	4659.67	4757.25	1628.94	1569.91	2214.8	4953.55	1150.95	0	3998.44	3300.93	3099.36
Cla008843	23.55	44.08	12.43	29.94	30.04	11.12	19.38	27.61	28.65	22.73	16.51	29.84	38.12	12.77	53.71	20.44	31.9	28.22
Cla008857	18.53	31.14	7.22	16.46	14.26	4.68	6.9	12.65	19.19	12.17	13.55	16.43	20.73	5.86	0.22	7.45	19.42	18.38
Cla008885	27.76	35.51	14.19	29.92	26.79	7.91	12.68	26.38	27.15	23.71	22.63	33.42	34.83	11.55	0.66	19.45	30.72	28.94
Cla008888	115.84	158.43	93.11	382.21	162.28	100.16	545.49	235.8	170.69	481.01	184.17	79.37	130.8	87.67	955.78	278.52	325.37	184.87
Cla008901	274.5	222.83	236.02	75.65	237.63	137.94	173.08	219.6	128.79	150.9	132.94	271.6	193.44	142.52	701.18	232.94	91.29	118.71
Cla008912	29.89	44.53	11.51	34.52	33.56	9.37	20.52	26.55	32.53	22.52	18.88	27.2	45.09	10.67	1.98	20.36	36.77	33.52
Cla008924	33.69	13.33	5.05	0.1	30.63	26.44	13.84	21.8	21.69	10.24	14.14	14.37	16.54	15.97	0	8.34	18.17	24.34
Cla008940	63.46	71.18	61.9	152.07	101.47	32.16	107.98	86.42	134.98	95.53	93.62	45.51	93.5	62.62	6.6	66.14	135.02	139.71
Cla008949	20.12	6.68	32.06	119.75	30.8	60.86	59.86	60.68	55.77	100.11	37.49	15.7	37.99	29.24	22.1	71.71	90.56	72.86
Cla008955	17.65	18.31	9.02	19.3	24.41	5.09	17.5	17.87	25.28	14.16	16.27	13.58	27.05	8.27	0.57	12.59	20.11	22.29
Cla008998	824.33	735.3	1246.82	236.75	1125.88	725.69	1034.06	748.93	904.15	718.58	1432.01	1146.39	698.61	914.17	463.75	663.51	336.31	383.6
Cla009003	17.96	20.51	7.02	15.29	15.77	4.41	3.61	15.54	15.43	11.11	16.28	15.95	22.46	11.19	1.64	11.01	16.1	17.06
Cla009005	18.7	19.5	7.65	16.42	18.46	4.13	12.62	16.38	17.74	13.85	13.55	15.89	21.19	7.68	1.81	12.1	15.98	16.15
Cla009011	155.93	156.88	137.24	40.63	50.04	72.46	16.71	55.29	28.91	43.13	62.36	202.09	70.12	85.9	11.41	55.27	49.63	40.88
Cla009063	20.04	15.87	9.78	4.42	7.49	7.85	3.77	8.39	8.39	7.86	8.43	11.58	9.41	8.32	1.71	8.43	5.43	5.24
Cla009080	15.76	24.77	57.69	16.9	24.67	49.32	27.18	19.74	37.6	21.69	91.43	6.71	23.68	84.98	1.76	25.47	19.23	20.11
Cla009090	21.54	23.2	13.62	32.03	32.16	5.99	23.81	34.5	32.73	29.63	20.29	23.63	34.37	12.4	0.18	26.45	30.13	30.91
Cla009102	17.29	31.41	9.57	20.82	18.52	5.72	6.49	13.31	22.12	10.44	14.52	14.78	21.12	10.02	0	9.7	26.05	21.54
Cla009112	39.26	41.44	20.33	136.14	13.87	60.55	17.2	34.75	27.35	19.44	26.63	29.91	14.79	37.92	124.21	32.2	231.58	32.45
Cla009119	14.11	21.53	5.39	16.9	17.65	4.13	12.07	13.02	14.9	10.77	6.44	13.88	21.34	4.46	1.52	10.42	16.43	14.12
Cla009142	33.05	46.73	11.58	34.15	39.47	10.41	18	30.6	43.26	18.69	18.88	31.86	46.72	10.55	6.98	21.19	43.73	29.09
Cla009156	16.19	32.16	16.34	8.17	6.52	20.54	6.95	11.88	13.06	7.31	19.99	14.22	9.94	27.69	2.67	7.82	9.69	8.14
Cla009174	83.16	71.21	141.36	58.47	71.08	202.82	20.85	72.34	57.01	109.39	89	86.08	40.5	160.78	1.08	79.36	34.34	77.34
Cla009175	11.65	8.37	6.14	19.25	9.35	3.91	6.11	18.28	13.73	12.13	11.69	9.61	12.53	9.05	1.55	11.75	14.9	17.15
Cla009177	10.45	10.52	3.98	9.02	14.73	3.25	16.41	8.33	8.64	11.05	6.2	7.28	11.18	3.85	0.53	9.28	8.56	7.96
Cla009180	14.59	25.94	4.25	17.55	20.3	3.71	7.39	15.33	19.66	8.97	5.4	14.23	29.64	2.98	2.07	9.38	17.08	16.09
Cla009182	10.81	9.14	6.02	18.74	13.06	5.12	12.29	14.4	13.9	21.25	5.82	5.16	14.73	3.32	12.32	16.67	15.22	18.47
Cla009204	21.6	25.36	8.6	19.58	28.6	4.95	18.01	19.83	18.18	17.19	8.93	18.87	26.96	6.49	157	18.17	21.38	19.81
Cla009221	11.02	16.75	3.99	14.36	19.9	2.78	11.84	13.07	18.7	9.78	9.43	9.53	17.68	3.93	2.3	8.4	18.08	12.5
Cla009225	10.67	18.91	4.01	13.34	9.5	3.32	3.79	9.9	11.35	7.21	7.99	10.93	17.34	3.76	0.05	5.2	12.68	11.66
Cla009227	13.8	18.74	7.81	16.68	15.54	5.49	12.85	14.51	15.42	12.49	12.71	12.9	19.15	8.46	11.89	10.21	15.51	15.33
Cla009234	11.29	6.61	14.09	2.86	14.34	6.5	3.67	10.91	11.26	4.93	13.48	16.75	10.17	9.01	0	7.42	3.49	6.54
Cla009236	245.47	227.47	339.23	162.86	276.25	380.59	295.4	308.96	251.23	326.03	327.91	264	258.98	363.81	164.76	305.61	159.73	219.61
Cla009238	195.1	114.48	187.69	66.71	303.57	92.62	305.3	198.44	415.29	257.46	212.69	107.31	300.57	135.03	109.29	247.45	53.02	215.46
Cla009239	36.57	71.56	62.26	27.74	33.77	30.25	30.95	31.23	39.68	30.58	51.16	40.43	31.4	53.66	2.34	26.22	27.35	38.67
Cla009253	30.29	17.81	40.55	87.62	33.08	54.25	55.59	36.54	29.5	53.59	31.51	33.6	25.97	33.72	37.39	45.79	60.8	54.34
Cla009254	12.92	24.11	4.46	19.27	20.13	4.1	12.67	15.2	18.39	10.96	5.57	11.6	25.7	3.64	0	11.88	20.63	16.48
Cla009260	18.79	37.03	5.4	26.91	25.38	4.65	16.3	18.6	25.32	14.63	8.93	17.07	31.21	4.43	10.13	12.47	29.48	25.69
Cla009271	97.03	185.31	63.97	9.81	35.73	10.91	12.63	32.24	41.36	18.73	54.38	89.39	42.95	22.54	1.93	14.27	19.01	59.96
Cla009272	449.38	722.56	288.05	103.93	160.29	65.13	85.91	282.99	338.56	133.53	333.36	452.44	193.51	122.63	0.97	96.14	230.63	271.83
Cla009273	121.78	226.37	73.19	26.46	34.12	13.2	11.61	70.57	92.16	31.94	86.16	116.42	56.1	28.33	0	19.89	65.4	75.46
Cla009274	262.25	328.86	358.93	75.89	91	116.23	33.55	223.45	274.02	89.55	309.89	437.85	121.93	173.6	3.26	63.27	164.42	203.76
Cla009280	256.63	347	112.17	48.94	110.06	38.69	57.14	77.3	126.79	75.91	105	204.66	112.65	49.26	54.38	54.22	101.51	82.27
Cla009301	43.28	60.83	26.39	72.85	64.89	21.32	49.8	54.17	71.93	51.8	59.07	40.75	65.68	31.5	18.55	37.04	78.11	66.57
Cla009302	12.83	13.76	6.37	15.72	9.96	3.44	5.98	8.9	11.25	6.48	11.66	10.32	11.93	6.3	3.61	6.91	15.91	11.85
Cla009305	150.4	279.28	459.47	114.3	51.54	869.66	76.06	105.93	98.22	83.23	385.28	388.77	70.73	506.42	122.1	90.82	144.35	118.93
Cla009316	133.37	205.37	66.44	164.93	147.24	47.42	91.31	133.38	146.09	106.35	114.5	133.11	187.13	61.3	4.46	90.78	172.01	154.31
Cla009346	52.47	51.26	50.85	20.23	41.44	28.24	55.3	24.05	23.27	35.4	38.25	31.69	25.39	43.74	102.63	34.1	16.76	22.23
Cla009347	32.96	42.32	40.86	15.02	21.62	22.56	14.29	17.27	18.93	23.53	38.62	26.79	22.23	37.41	0.76	17.63	12.67	20.34
Cla009348	19.37	30.57	31.76	12.61	11.61	11.16	5.5	10.42	11.06	12.52	26.74	17.58	16.79	26.42	4.03	9.75	8.74	13.4
Cla009362	14.23	22.42	5.63	14.5	15.36	2.7	11.99	9.23	21.68	6.88	9.1	7.51	18.47	2.51	7.86	6.34	15.72	14.87
Cla009373	40.51	9.77	22.82	11.36	28.84	11.09	26.43	16.9	27.85	13.37	17.1	14.46	32.72	16.83	0.17	22.08	13.43	12.54
Cla009375	66.7	76.2	16.82	38.35	62.51	9.26	23.27	49.54	56.35	31.8	30.04	48.36	84.92	21.53	0	43.88	40.41	41.07
Cla009393	11.02	13.39	27.1	7.12	11.05	12.37	5.56	17.09	17.79	7.53	18.95	18.75	14.05	12.71	0	11.56	7.41	12.72
Cla009404	11.36	20.21	10.12	38.4	27.47	9.82	58.16	17.66	24.02	38.3	19.95	13.21	22.65	12.88	1.18	29.46	31.2	26.93
Cla009431	10.36	6.65	3.34	9.8	16.38	2.28	51.09	8.53	10.03	17.24	3.21	4.75	10.32	5.63	7.65	13.26	10.55	4.54
Cla009570	11.16	13.93	19.79	51.28	17.48	13.82	35.55	15.99	32.5	30.19	19.78	11.72	19	16.19	20.34	18.09	45.02	51.94
Cla009591	12.66	14.09	5.67	49.14	11.83	5.02	16.37	17.68	11.85	12.96	8.92	8	13.99	7.27	80.6	13.07	52.9	21.15
Cla009640	46.68	105.39	15.06	202.2	60.19	26.28	63.46	132.98	102.37	63.93	34.31	71.81	78.43	24.32	39.65	65.15	208.81	89.48
Cla009642	26.06	53.79	12.34	28.14	34.94	8.35	28.85	24.2	43.11	21.56	25.08	19.07	31.39	16.23	10.85	16.74	30.96	29.03
Cla009665	60.25	51.38	81.86	39.57	61.37	51.95	78.21	49.32	55.91	61.83	55.96	44.87	49.6	53.43	16.96	51.23	34.72	58.42
Cla009666	24.36	40.47	10.19	28.45	25.19	9.13	9.64	22.32	28.67	15.09	18.61	24.13	35.43	12.17	0.69	15.77	29.7	25.82
Cla009668	15.9	21.73	5.39	30.27	23.53	5.39	16.06	21.11	35.73	11.45	13.6	12.04	28.54	3.49	16.17	12.85	38.85	26.71
Cla009692	23.97	15.12	33.34	85.41	69.97	44.16	106.75	57.46	59.28	98.56	36.89	14.76	39.69	35.24	160.54	61.81	70.29	72.39
Cla009715	13.92	8.57	10.17	23.45	14.57	17.39	19.22	17.18	14.78	20.82	17	12.69	11.23	14.79	6.32	19.94	19	17.84
Cla009729	31.31	38.09	10.24	30.83	45.95	8.03	27.01	28.5	36.33	21.17	22.33	23.4	51.05	11.47	1.38	18.42	36.4	28.62
Cla009735	27.36	16.72	44.11	94.58	48.92	55.47	117.69	44.29	45.22	69.41	54.8	34.27	26.48	41.39	30.22	58.97	72.75	53.87
Cla009741	11.94	10.81	5.38	20.86	12.04	2.87	8.34	13.24	9.86	10.07	8.17	9.38	14.21	5.62	0.53	11.51	16.41	13.71
Cla009742	48.27	80.35	15.41	34.61	54.3	7.65	40.06	32.53	52.56	21.83	19.82	29.87	79.74	9.62	6.49	23.05	37.79	50.94
Cla009789	19.45	28.68	12.48	28.06	20.87	10.85	10.7	24.34	27.39	14.88	25.77	20.76	26.11	18.6	6.47	15.29	36.72	22.43
Cla009799	15.66	57.2	5.76	32.52	26.5	6.52	10.61	24.87	24	9.55	4.93	19.69	36.92	3.67	3.07	13.26	43.79	17.3
Cla009816	34.42	57	15.66	64.73	43.45	11.89	50.44	33.14	42.7	44.86	21.64	35.52	56.72	14.47	6.24	30.75	56.54	48.1
Cla009819	16.58	22.56	9.14	23.23	23.3	7.97	16.72	18.34	25.02	21.2	18.4	17.22	26.84	10.07	11.33	14.7	21.33	25.44
Cla009821	13.71	10.98	6.67	27.26	24.07	5.69	18.44	21.54	22.91	22.49	13.91	14.36	22.84	7.3	1.39	16.73	20.75	24.03
Cla009840	22.21	5.19	94.16	42.92	11.51	146.12	1.92	51.05	41.57	17.36	56.4	52.89	9.06	60.31	0	24.82	42.46	34.89
Cla009841	19.98	16.66	5.96	26.38	11.58	3.54	8.44	15.87	13.96	10.7	9.3	34.68	11	6.51	13.3	9.08	27.79	14.01
Cla009844	38	64.6	31.12	96.05	13.25	7.04	8.17	27.12	75.62	43.93	47.95	25.57	44.96	23.68	26.74	17.92	48.11	141.96
Cla009847	10.9	14.3	5.01	12.28	6.42	3.27	4.16	7.32	9.43	6.58	10.97	22.62	7.6	6.09	1.47	3.87	12.4	8.51
Cla009854	12.56	31.02	4.46	14.94	14.56	7.17	5.98	12.57	15.62	5.55	6.95	14.93	21.17	5.48	0.8	7.44	19.84	13.53
Cla009855	56.44	25.36	53.87	25.37	70.25	97.11	80.97	58.08	50.22	85.26	51.22	74.44	51.53	65.34	15.11	85.37	24.69	36.52
Cla009864	10.88	18.48	5.08	18.42	13.4	5.44	11.4	14.29	15.23	13.22	8.71	14.71	18.87	7.04	3.46	11.22	15.49	16.96
Cla009898	36.61	51.86	28.66	77.25	100.14	12.17	143.73	58.84	90.95	49.34	45.62	26.89	69.93	21.18	74.35	42.2	133.95	58.32
Cla009908	46.38	43.44	103.5	50.46	35.44	176.89	46.45	47.46	38.6	59.98	112.17	74.84	32.26	148.93	15.63	59.86	37.63	43.83
Cla009921	12.9	20.23	4.63	16.57	17.2	3.87	15.7	11.34	16.12	9.21	6.62	9.39	18.09	4.27	3.34	8.48	18.23	14.94
Cla009935	21.62	22.19	13.07	34.69	34.5	16.72	46.62	30.09	24.23	44.44	22.61	17.1	26.88	23.76	0	32.74	28	28.61
Cla009945	19.81	55.86	5.4	19.86	17.89	7.63	12.97	10.32	28.36	9.91	8.54	21.25	26.31	4.36	4.36	5.3	34.94	17.45
Cla009949	46.27	55.83	54.48	182.42	32.13	26.59	25.39	69.86	123.15	55.12	106.8	30.22	36.06	63.71	24.49	23.57	225.68	171.69
Cla009966	19.84	67.1	83.97	27.44	15.62	32.74	9.93	16.9	23.82	17.66	93.42	55.99	14.63	72.03	0.46	10.34	27.15	25.33
Cla009987	21.26	20.98	21.23	8.99	21.78	7.33	10.36	20.27	23.24	10.31	21.78	23.7	17.05	10.26	0	15.32	17.12	16.84
Cla009993	12.97	24.37	3.45	25.52	24.86	5	11.83	15.54	25.86	9.94	6.74	12.35	28.36	3.18	36.25	9.77	33.3	17.44
Cla009998	14.11	22.09	3.78	27.68	32.96	4.35	20.63	18.88	22.14	13.76	8.24	11.5	35.83	5.23	1.88	14.85	27.67	20.83
Cla010008	21.02	29.32	10.88	33.43	29.83	8.63	19	24.36	29.92	22.61	21.76	19.12	33.32	12.85	2.08	20.41	30.6	28.66
Cla010012	49.87	27.4	75.14	17.71	40.95	140.6	39.79	52.33	32.16	21.47	93.06	69.19	46.41	198.28	4.56	66.37	18.78	16.54
Cla010040	20.67	30.92	10.6	32.31	46.36	11.26	66.36	26.45	33.92	37.58	27.6	16.46	43.33	13.35	17.5	22.01	29.74	30.16
Cla010042	40.39	31.55	31.07	15.02	24.82	14.59	12.58	27.91	23.21	23.77	23.54	37.12	28.46	23.37	3.41	19.95	22.52	26.25
Cla010070	24.49	16.42	17.07	38.95	17.36	33.2	19.19	23.63	16.75	26.52	45.77	30.48	18.46	47.23	2.9	26.77	35.2	24.9
Cla010076	22.07	33.6	9.14	35.12	10.7	4.41	7.04	10.46	25.45	16.53	13.18	9.39	23.38	6.62	1.87	11.09	22.75	68.25
Cla010086	142.79	297.13	355.21	119.41	115.02	320.27	83.05	163.45	186.11	127.64	412.21	279.09	123.34	308.61	11.29	148.68	142.86	141.15
Cla010088	11.12	11.95	6.4	16.27	14.12	6.24	10.77	13.53	14.97	12.84	13.7	10.85	14.83	9.62	13.56	10.81	14.42	13.84
Cla010102	22.83	32.56	16.55	34.73	24.81	14.38	20.68	24.65	31.21	23.26	30.8	26.98	27.86	20.91	0.93	21.86	32.6	32.65
Cla010113	25.19	23.44	18.56	40.1	27.9	10.53	23.94	26.55	28.4	27.4	32.39	23.93	24.52	22.74	197.62	18.59	48.86	28.4
Cla010114	10.07	9.84	11.73	5.81	6.69	9.71	7.03	8.63	6.3	7.96	9.45	9.9	5.64	9.15	1.58	9.23	7.45	6.2
Cla010122	91.49	68.19	143.94	57.78	106.09	125.48	102.59	102.78	83.97	105.65	89.68	134.52	89.77	116.89	17.6	128.68	70.95	90.87
Cla010124	23.1	38.09	10.65	28.07	25.95	11.55	12.26	27.73	25.93	15.97	14.13	29.9	34.54	10.61	1.21	16.97	31.77	23.97
Cla010125	215.28	110.44	165.97	55.27	41.53	117.62	115.54	92.62	39.62	49.7	84.98	443.88	31.62	130.08	1.17	81.86	68.45	33.54
Cla010126	35.52	33.24	69.71	34.12	66.86	45.96	23.9	62.3	64.12	39.03	79.2	61.1	57.4	55.84	1.84	52.49	47.31	38.84
Cla010142	94.02	180.33	119.39	59.49	64.8	107.05	42.86	59.72	60.88	61.64	116.26	137.74	66.3	158.89	4.53	58.61	69.52	59.53
Cla010151	12.19	7.42	13.06	46.34	14.89	10.52	12.07	15.38	14.78	16.54	20.61	11.56	12.34	11.64	0	17.07	42.27	25.7
Cla010152	10.91	8.18	13.67	45.15	12.28	17.23	21.67	16.26	13.39	19.47	10.76	7.92	10.71	14.9	8.34	16.29	40.15	24.02
Cla010169	12.73	19.33	5.3	19.92	21.74	12.16	21.55	16.24	25.13	15.35	9.92	13.49	22.73	7.46	176.94	10.68	27.52	16.85
Cla010173	89.75	110.74	109.76	45	93.43	74.02	61.43	79.76	83.05	79.5	97.49	80.94	89.65	96.27	48.13	67.73	44.82	75.92
Cla010187	59.84	70.61	62.86	142.35	25.52	38.1	26.55	38.03	54.39	57.24	65.66	45.42	33.83	48.73	129.85	38.58	133.03	138.59
Cla010191	13.13	19.61	33.2	10.87	23.13	78.87	21.57	14.42	20.57	32.7	26.94	11.19	16.36	62.7	99.82	17.7	7.61	14.04
Cla010200	52.59	60.69	69.57	25.08	41.9	50.84	13.03	42.68	63.05	30.99	47.47	45.15	38.64	51.4	1.49	37.99	52.37	40.42
Cla010221	15.16	19.47	4	12.2	24.06	2.33	24.55	12.52	14.23	12.59	6.3	12.41	23.14	2.61	2.34	11.61	12.08	14.9
Cla010258	118.25	70.01	119.09	52.84	98.26	111.29	25.16	111.09	73.86	88.76	75.78	137.88	88.24	105.97	4.71	143.47	57.32	79.2
Cla010265	11.68	18.96	4.33	14.2	31.71	2.62	17.16	17.71	30.75	10.48	4.95	8.36	34.21	2.65	0	11.59	19.54	16.78
Cla010269	18.37	29.94	7.36	22.96	17.83	6.21	9.7	15.83	23.99	12.23	12.23	15.16	27.49	5.4	5.11	11.19	23.6	21.3
Cla010279	22.75	41.18	7.47	20.93	28.29	5.11	15.54	21.72	29.46	12.4	10.61	18.11	38.16	3.28	0.92	14.66	25.56	22.62
Cla010311	10.62	7.45	18.41	9.15	7.62	17.87	5.37	12.38	12.17	6.41	14.53	16.21	8.04	12.68	1.07	11.5	6.27	11.64
Cla010317	37.66	66.29	21.74	46.75	16.29	25.34	6.87	39.16	28.89	25.31	34.75	43.6	44.2	44.15	2.68	26.46	65.56	38.49
Cla010322	163.04	196.14	137.31	22.92	16.95	28.24	39.9	46.16	26.26	16.87	70.92	367.02	10.94	47.07	6.66	34.5	52.77	19.91
Cla010347	35.59	39.36	20.58	59.61	42.47	15.35	35.67	26.8	31.12	34.4	33.33	31.33	36.9	26.83	0.17	24.08	36.68	49.61
Cla010348	12.58	15.07	4.94	11.66	16.92	4.22	8	13.34	13.76	7.88	11.45	11.39	18.44	4.75	1.07	9.62	11.59	10.76
Cla010393	21.7	26.48	7.5	38.93	34.9	4.01	18.99	24.12	46.33	17.56	23.5	13.28	37.59	6.77	2.34	16.04	37.93	35.84
Cla010394	36.51	39.27	27.7	3.9	20.27	6.61	16.09	7.75	18.41	18.08	18.12	26.6	13.48	18.46	2.95	10.38	2.7	15.37
Cla010397	29.04	35.77	12.99	27.29	36.67	8.92	23.61	31.37	38.18	26.24	24.5	28.77	33.86	11.87	26.7	24.82	32.15	28.08
Cla010407	19.64	40.48	5.56	24.25	25.37	5.05	12.35	16.65	25.55	14.16	11.99	17.23	33	5.16	0.72	11.31	27.76	23.49
Cla010408	93.5	462.45	235.86	54.07	40.09	99.7	26.9	65.19	46.73	42.94	138.16	218.07	51.36	146.34	18.77	54.17	79.35	56.27
Cla010410	75.37	91.01	108.76	50.67	86.08	68.15	77.31	72.86	98.18	67.04	80.31	76.4	69.13	64.1	42.83	71.22	50.91	89.69
Cla010447	24.47	46.93	9.15	30.78	19.46	9.19	13.12	14.69	13.04	10.7	20.83	25.87	36.28	25.56	127.4	20.59	50.08	16.09
Cla010497	619.12	380.59	950.06	312.27	540.24	869.05	214.29	699.63	780.69	375.99	1017.59	789.79	458.19	1059.94	99.42	536.98	491.85	444.05
Cla010507	54.65	58.26	80.65	20.74	17.79	122.03	7.57	82.4	43.23	25.65	80.15	113.88	45.17	93.39	0	59.83	33.28	28.77
Cla010508	149.59	111.35	151.89	50.65	73.7	93.51	18.72	98.67	121.24	74.42	114.07	141.39	73.48	125.94	7.32	62.46	76.39	99.24
Cla010534	10.84	26.72	6.77	33.87	18	7.53	15.04	16.19	19.94	13.94	9.81	13.65	23.6	9.27	0.67	12.33	31.28	26.13
Cla010541	21.73	28.67	7.12	28.11	47.53	7.02	40.1	25.48	47.49	16.38	11.03	15.24	36.51	5.43	136.39	16.43	40.84	22.38
Cla010550	81	62.57	180.99	72.72	67.72	188.92	128.23	87.24	80.33	109.68	162.59	165.24	56.59	212.1	40.19	80.46	84.69	71.95
Cla010567	17.15	29.99	7.22	24.89	16.06	5.87	1.56	16.47	29.64	11.57	13.21	13.72	24.53	5.61	0	7.91	27.09	27.23
Cla010568	28.11	36.58	9.85	34.73	40.52	7.46	29.14	24.95	40.15	22.68	16.39	18.89	39.31	8.62	2.11	19.57	38.23	35.58
Cla010581	12.16	8.45	12.29	32.05	19.12	9.57	19.69	21.46	19.47	27.86	21.25	19.44	18.61	20.61	7.88	20.74	22.54	25.37
Cla010584	22.09	25.1	15.42	36.95	22.77	12.18	18.76	26.06	24.5	24.05	28.5	26.77	25.49	25.16	5.27	20.51	28.4	28.37
Cla010586	16.13	33.47	11.04	29.27	21.24	11.79	24.5	20.8	26.03	21.4	18.46	20.47	26.74	14.03	6.8	17.07	23.86	26.94
Cla010613	13.43	22.03	3.76	9.54	13.89	2.01	3.24	10.64	11.83	4.78	4.68	7.69	19.71	2.53	0	3.71	11.41	9.99
Cla010626	146.29	177.65	237.26	107.19	103.8	202.48	88.14	121.55	118.85	148.12	127.81	170.3	83.19	119.12	814.22	116.46	127.87	142.02
Cla010629	23.6	26.95	10.66	28.93	33.49	10.72	22.27	23.56	31.34	23.19	25.24	16.49	34.53	14.7	11.28	18.58	27.34	26.52
Cla010632	14.99	7.86	27.49	11.59	16.22	44.42	19.22	16.86	17.82	28	15.86	17.04	10.76	24.55	23.19	19.16	8.48	19
Cla010665	26.29	43.42	16.33	199.22	10.78	36.18	12.11	22.62	13.35	27.75	21.53	50.02	18.32	25.53	19.78	34.27	214.4	60.53
Cla010701	25.15	31.38	7.64	33.39	43.48	8.22	25.92	36.81	43.5	21.55	14.78	25	48.74	6.86	2.51	19.32	44.05	30.62
Cla010713	72.4	27.97	48.41	23.29	61.14	109.36	64.2	79.57	54.72	45.05	119.59	72.15	56.56	139.47	61.82	63.82	38.34	30.57
Cla010715	11.94	17.62	7.31	19.97	21.85	7.85	25.44	16.76	14.73	14.15	8.22	15.18	17.1	7.23	3.06	17.66	21.79	12.73
Cla010726	10.47	25	3.7	14.04	5.8	1.33	4.43	6.1	8.38	3.36	4.51	3.81	8.52	1.6	3.3	3.92	18.2	11.33
Cla010738	44.49	43.73	23.98	64.79	45	10.35	19.4	53.42	44.53	27.05	43.06	33.76	66.31	27.97	6.14	39.9	80.06	44.96
Cla010761	11.01	19.05	38.99	81.67	16.42	54.19	78.55	30.93	28.8	60.13	44.01	24.38	14.06	21.13	322.99	19.6	75.97	47.7
Cla010763	19.7	34.81	9	21.18	20.77	4.5	12.79	19.16	23.46	14.81	15.77	19.37	28.34	7.99	21.1	11.79	21.5	22.4
Cla010781	12.26	15.77	4.21	11.97	15.34	3.25	14.61	9.18	9.64	6.82	7.61	9.6	18.76	6.72	0	9.3	10.52	9.67
Cla010782	23.93	53.82	36.61	15.04	14.57	12.17	14.39	13.38	17.4	13.02	32.44	41.18	18.21	20.84	8.45	10.96	16.95	18.44
Cla010784	28.81	18.32	24.87	60.54	35.38	14.18	38.61	40.29	46.3	36.91	36.2	23.2	30.55	18.69	0	32.19	61.56	59.46
Cla010795	82.26	36.37	115.49	41.09	214.33	136.84	249.35	112.92	109.04	125.59	95.1	67.34	146.87	120.13	195.91	221.29	48.21	70.2
Cla010799	218.49	223.7	274.64	120.14	116.04	229.01	85.15	137.95	119.26	159.89	133.09	248.8	150.96	189.85	27.81	131.02	126.25	142.9
Cla010816	38.58	37.63	74.56	26.16	12.96	74.29	10.31	39.85	35.3	21.58	54.35	57.22	25.34	51.39	3.23	39.92	25.61	28.59
Cla010822	10.63	17.42	6.84	16.11	10	4.49	4.13	11.73	13.39	9.01	6.87	9.32	15.04	6.65	2.04	7.59	19.8	13.74
Cla010825	47.68	51.43	54.52	26.55	26.67	23.55	5.92	37.63	41.96	31.37	59.35	92.96	30.89	47.77	0.24	21.3	41.44	47.43
Cla010827	206.5	191.08	264.7	126.73	172.66	394.03	149.73	180.35	139.31	178.63	285.28	204.35	167	479.74	12.7	187.76	139	149.06
Cla010842	114.95	73.44	167.46	73.83	68.7	66.77	153.65	74.87	74.16	78.91	85.7	181.65	44.89	70.8	65.17	60.29	84	70.02
Cla010862	11.93	18.79	6.06	15.64	14.13	5.34	12.88	11.89	13.69	13.38	7.96	14.44	16.41	6.46	7.88	10.72	14.02	16
Cla010869	18.92	27.52	6.65	16.12	26.97	3.62	12.89	16.61	27.04	9.52	11.32	13.83	32.6	4.83	8.28	10.99	24.05	17.12
Cla010881	28.17	36.07	23.88	54.63	38.17	23.23	24.42	39.56	34.18	41.35	28.07	31.62	38.04	32.1	57.68	28.27	48.55	38.85
Cla010884	86.04	120.12	72.72	31.79	46.69	53.1	29.6	42.15	28.72	36.42	49.9	78.32	53.2	70.12	3.67	45.52	37.43	35.97
Cla010908	116.24	132.25	137.71	46.11	42.86	123.98	39.01	65.43	69.89	85.22	92.23	117.33	51.09	103.3	11.05	49.33	51.81	69.72
Cla010913	25.01	47.11	7.55	29.63	31.15	7.11	23.22	21.62	36.47	14.91	10.93	21.77	37.61	5.61	4.67	19.67	48.46	22.85
Cla010927	33.1	21.29	48.55	21.45	31.66	60.67	53.84	34.45	27.87	35.69	29.04	44.8	22.49	42.04	16.12	48.5	22.58	24.17
Cla010949	13.8	16.94	2.94	14.3	18.43	3.27	6.11	13.7	20.83	7.1	6.66	7.75	27.27	2.02	0	6.27	15.59	16.3
Cla010955	60.86	48.41	23.71	72.08	77	35.2	64.01	60.14	50.43	56.84	35.74	67.32	68.27	43.26	25.85	80.33	92.25	45.49
Cla010968	10.7	14.92	2.18	9.63	11.6	2.14	12.83	8.25	10.25	6.39	4.37	9.55	12.96	2.02	3.29	5.57	12.64	7.41
Cla010973	19.77	10.28	17.33	41.28	31.43	8.89	67.54	20.14	26.91	26.2	19.59	12.19	17.49	13.19	120.77	21.88	39.24	27.74
Cla010988	17.7	33.94	7.27	31.12	14.24	7.37	15.43	19.27	38.5	8.31	12.33	16	23.81	3.51	157.71	10.49	60.22	27.03
Cla011049	14.78	23.89	3.11	17.34	29.86	4.53	20.2	27.84	28.32	11.75	7.6	17.82	32.86	3.79	12.38	11.9	28.9	18.06
Cla011051	12.48	18.26	2.03	17.44	16.79	2.97	6.82	21.73	21.48	6.63	4.45	15.5	26.2	2.44	1.87	8.92	22.58	14.8
Cla011071	135.41	114.9	85.66	39.79	18.48	201.6	49.65	63.3	19.47	27.39	71.96	375.97	29.11	181.84	56.25	54.69	55.39	19.96
Cla011081	22.34	11.11	18.31	45.47	25.3	24.3	41.16	36.52	29.62	41.32	23.93	18.01	21	19.57	6.76	37.44	35.91	35
Cla011089	30.7	29.52	11.53	26.95	38.32	6.78	42.49	23.32	29.22	21.14	20.36	17.39	35.84	12	147.11	22.14	25.46	25.38
Cla011096	14.45	12.51	8.78	48.34	24.54	10.05	27.5	25.77	20.84	26.15	19.39	17.42	19.8	12.73	10.72	25.03	39.12	20.87
Cla011114	36.81	68.16	16.06	54.53	50.6	18.94	43.88	38.88	64.19	28.25	33.4	28.4	57.91	18.42	118.84	26.98	58.39	47.74
Cla011136	22.03	33.26	9.34	21.33	23.25	6.47	11.16	20.8	23.38	13.2	17.6	19.26	26.64	11.31	1.44	14.92	24.32	21.3
Cla011139	93.73	7.78	7.99	22.07	2.76	2.94	37.27	30.49	5.67	7.56	13.99	250.33	1.04	8.55	13.27	18.72	41.82	4.74
Cla011143	224.52	343.54	278.94	665.1	68.89	613.12	108.45	339.1	162.23	258.96	316.97	689.18	79.15	648.45	65.18	228.51	492.18	372.83
Cla011149	13.75	25.24	3.75	18.93	17.15	2.71	12.69	13.8	15.17	9.74	7.35	15.15	22.03	2.73	5.54	7.94	22.42	13.51
Cla011158	1521.56	953.95	1646.19	749.44	1114.96	1777.15	972.8	1120.74	899.58	1383.78	920.61	1570.55	937.8	1365.23	172.65	1281.34	599.07	1176.09
Cla011160	11.9	15.56	5.69	12.44	12.7	2.36	8.73	8.93	11.73	7.99	10.13	7.58	14.72	4.84	4.93	6.55	10.86	12.71
Cla011180	13.63	14.31	12.12	25.47	15.89	10.43	18.55	15.06	12.87	16.71	15.12	16.07	14.32	15.52	2.22	13.28	29.29	14.97
Cla011204	28.11	23.11	25.62	3.94	5.48	15.2	1.67	8.36	12.05	9.72	10.25	35.73	11.01	15.25	0	7.07	8.76	19.82
Cla011211	64.33	38.79	23.48	69.63	61.88	7.95	30.81	66.06	48.09	33.21	28.61	70.58	92.76	16.79	4.92	46.18	110.94	51.94
Cla011227	11.38	14.46	5.22	18.64	10.59	1.17	8.88	10.03	26.21	5.62	8.95	5.87	15.81	2.33	3.56	5.5	22.81	19.35
Cla011237	248.46	166.6	276.44	133.11	239.73	206.25	216.78	196.51	165.99	285.59	113.39	298.26	201.93	179.77	16.18	269.39	129.04	179.74
Cla011239	11.19	16.6	3.16	9.95	5.37	2.47	4.66	7.58	4.29	3.69	2.93	12.84	7.29	4.08	1.99	5.28	9.21	3.46
Cla011253	37.17	38.49	14.63	39.26	36.05	11.01	25.95	28.91	37.13	21.73	29.27	24.84	40.01	17.71	3.56	23.76	47.18	35.32
Cla011267	43.87	58.76	81.67	40.6	35.46	36.66	22.8	28.97	22.54	57.32	33.6	87.72	24.78	58.62	2.99	32.73	27.64	47.81
Cla011283	13.2	18.73	5.89	14.8	15.18	5.07	8.47	13.5	14.57	11.01	11.21	14.02	17.67	8.93	2.43	9.11	15.62	13.73
Cla011295	85.22	62.96	13.58	34.3	128.9	5.17	62.83	78.51	82.44	22.89	15.32	33.5	167.17	6.68	50.54	49.53	59.62	46.54
Cla011298	87.21	79.59	117.64	40.6	60.96	101.83	53.79	55.85	52.9	72.91	58.98	97.16	55.83	90.9	20.99	61.44	38.5	60.87
Cla011311	94.42	98.88	135.4	66.05	73.03	108.19	57.89	75.33	71.23	91.16	103.92	88.72	78.18	123.44	0	77.83	60.11	83.32
Cla011340	19.89	38.95	9.87	21.1	22.84	3.28	21.9	13.64	22.93	14.49	23.31	14.86	21.93	7.17	16.37	9.59	25.88	19.89
Cla011343	54.64	53.05	23.55	77.08	71.91	12.97	72.25	55.82	62.66	51.69	28.99	25.78	73.78	22.88	6.07	47.87	73.71	63.09
Cla011346	11.59	11.87	3.38	7.63	13.72	1.86	9.31	7.58	12.14	5.57	5.85	6.65	14.81	3.37	3	6.52	8.82	9.69
Cla011355	21.03	24.84	16.43	3.41	9.06	9.53	6.53	7.9	7.9	10.93	9.88	13.53	6	7.56	128.75	9.62	3.66	6.35
Cla011362	86.94	116.33	78.1	188.15	95.78	59.94	84.1	107.96	155.61	102.98	145.28	82.76	99.25	84.36	10.64	82.94	194.08	160.68
Cla011365	19.61	25.24	9.06	24.7	27.34	2.55	15.99	18.41	36.11	15.41	15.52	10.61	31.49	5.48	16.61	12	23.7	28.69
Cla011371	12.36	36.67	8.1	18.24	11.11	5.31	4.8	13.66	8.38	7.51	23.25	7.76	23.32	16.44	0.38	11.83	25.5	5.77
Cla011389	14.63	6.33	9.76	4.07	12.2	15.8	9.01	10.59	7.52	7.22	10.3	12.45	7.62	12.65	9.12	17.88	4.38	3.74
Cla011396	491.7	463.11	765.71	331.11	373.97	764.42	503.45	364.86	422.81	506.58	371.16	546.94	319.07	503.54	240.7	367.35	243.56	495.96
Cla011406	22.77	29.94	21.35	7.52	7.47	6.93	2.36	13.67	16.41	7.67	16.25	16.88	17.38	14.56	0	4.97	13.44	20.41
Cla011408	84.36	60.01	46.66	15.55	20.92	34.74	39.15	39.59	17.07	12.38	47.64	132.98	19.9	41.12	8.89	39.93	24.32	9.14
Cla011411	13.57	24.41	5.29	19.61	23.52	5.74	18.43	16.58	22.52	10.43	7.08	11.93	24.34	4.78	3.28	11.35	27.88	16.61
Cla011419	23.25	34.17	13.87	29.8	28.35	5.52	19.26	19.28	36.73	16.86	22.79	17.82	32.5	9.33	3.11	15.29	36.24	32.34
Cla011421	19.45	24.55	26.82	13.08	28.78	20.7	45.05	15.79	28.19	26.28	21.91	18.06	22.24	20.11	16.95	16.74	16.78	22.42
Cla011429	12.2	22.12	4.4	17.63	13.79	3.48	7.4	11.19	15.19	9.64	8.04	12.48	18.18	4.33	0.22	8.16	18.95	14.7
Cla011457	416.79	429.67	938.47	455.52	283.45	1598.95	356.41	503.76	448.27	523.97	786.93	697.7	293.9	1087.94	221.64	417.79	434.06	430.1
Cla011459	11.54	19.13	3.86	18.8	15.06	5.55	11.48	16.25	19.11	7.66	5.91	11.01	16.09	4.34	27.5	10.73	26.92	13.69
Cla011476	33.4	52.99	16.5	59.64	11.5	23.2	4.09	29.79	11.05	11.08	8.62	28.82	30.19	14.19	1.25	23.64	151.29	29.47
Cla011478	49.69	71.58	67.12	31.48	47.31	47.59	31.3	45.06	29.26	37.37	50.54	60.22	39.64	65.93	1.46	46.99	31.64	31.34
Cla011480	77.81	264.17	294.53	25.61	20.4	215.26	31.84	28.47	23.29	32.52	104.3	458.46	24.61	198.28	47.49	36.5	24.49	25.06
Cla011491	26.28	55.54	39.74	19.45	14.99	32.7	17.48	21.1	19.63	11.72	27.81	34.24	24.24	51.72	0.63	16.48	30.27	17.5
Cla011523	11.67	9.7	5.71	1.83	31.31	0.93	8.92	13.65	28.21	3.12	4.28	5	46.63	1.35	43.57	14.25	9.69	7.83
Cla011527	61.36	49.82	80.1	24.98	39.79	96.14	16.31	60.95	37.04	42.44	51.63	82.74	39.57	73.99	0.73	63.39	23.82	38.43
Cla011550	33.86	17.8	48.25	23.69	63.95	53.69	65.45	71.66	51.22	87.18	25.55	40.07	46.21	26.85	37.88	98.34	15.98	49.53
Cla011552	10.16	10.31	3.65	8.4	12.08	2.47	8.59	8.35	11.25	8.6	7	6.03	11.02	3.27	1.89	6.39	9.28	9.39
Cla011567	172.15	427.33	419.6	38.42	38.41	158.51	7.48	83.04	147.97	54.1	289.41	366.43	82.29	150.73	0	42.97	121.68	100.6
Cla011570	30.03	35.12	131.89	46.42	8.42	260.08	0.51	40.74	27.46	41.52	107.67	260.95	7.84	110.99	0	14.44	11.46	56.47
Cla011571	90.39	133.27	527.77	140.54	16.64	871.92	3.13	196.3	117.52	150.48	410.39	597.86	14.7	457.93	0	48.81	50.9	184.62
Cla011572	66.53	96.05	359.82	92.09	8.93	483.32	1.29	91.48	72.42	92.08	257.79	368.01	8.23	281.41	0	31.62	30.25	134.71
Cla011573	342.61	230.15	935.36	321.65	56.06	1157.16	24.2	443.02	346.86	298.88	779.14	1204.1	139.1	648.72	24.89	187	330.72	430.12
Cla011593	2824.08	2317.18	6051.41	646.34	696.6	6168.55	111.38	2146.49	1992.96	915.06	4764.59	7659.16	1222.46	3416.73	13.23	1078.24	1123.46	1031.78
Cla011633	13.75	17.05	4.82	14.12	9.83	2.31	1.6	12.2	15.53	6.52	11	9.34	18.53	3.87	0	7.38	16.27	11.38
Cla011634	19.43	15.62	4.46	13.7	19.53	4.52	19.93	14.35	18.86	14.47	9.56	12.57	19.97	6.65	10.58	13.54	16.12	13.51
Cla011663	12.82	16.33	3.73	10.27	16	0.49	12.14	13.92	18.54	7.46	4.99	7.79	21.48	2.01	66.95	9.4	12.66	10.21
Cla011667	17.48	40.07	3.55	15.56	22.35	2.2	8.53	15.38	29.07	5.79	7.58	11.51	31.4	2.59	6.72	7.45	20.12	16.7
Cla011689	13.63	27.43	2.7	14.32	12.94	2.41	6.97	9.24	14.66	4.58	7.14	8.69	19.24	2.06	1.18	6.17	20.23	13.21
Cla011718	76.43	160.91	127.22	62.95	50.76	103.78	60.02	76.43	78.91	67.49	104.55	98.55	61.8	109.99	21.85	57.16	67.27	76.55
Cla011740	238.92	170.02	195.61	44.04	30.06	55.83	163.1	89.49	42.6	37.32	95.45	532.9	20.3	73.68	99.79	66.4	78.44	23.59
Cla011741	35.35	66.98	42.39	20.46	26.08	27.96	18.82	20.11	22.11	21.22	39.2	30.82	30.15	51.09	2.2	18.73	22.21	27.04
Cla011743	19.66	30.49	39.41	18.33	8.32	31.71	2.56	25.56	29.06	11.26	58.58	20.78	24.04	65.02	0	15.68	31.64	22.81
Cla011746	52.46	79.7	55.72	10.81	26.04	21.82	9.33	14.74	13.72	14.2	29	68.39	23.45	28.42	19.51	18.51	14.58	12.67
Cla011750	16.39	6.23	10.9	23.93	15.55	12.48	17.37	14.83	11.27	15.19	11.53	11.19	10.31	9.84	0.63	20.28	18.85	16.7
Cla011803	23.18	20.24	13.5	38.29	37.44	8.41	32.78	28.81	34.41	31.05	28.16	20.33	35.31	16.59	4.32	26.31	30.09	37.33
Cla011836	12.2	27.27	3.94	21.43	16.7	4.87	7.8	13.15	20.39	11.3	5.29	14.61	24.71	5.41	0	8.28	22.35	20.52
Cla011838	15.86	24.86	3.82	19.58	14.3	4.87	17.41	12.7	17.16	13.64	14.79	9.96	25.03	5.89	8.1	9.41	24.44	16.16
Cla011900	10.97	22.31	3.7	24.82	30.06	3.3	21.64	14.41	27.14	10.1	7.44	9.88	26.4	2.33	72.88	9.09	27.24	14.04
Cla011901	24.44	45.74	17.52	59.37	38.93	4.15	27.18	25.68	44.37	24.54	28.08	13.59	33.19	11.16	1.86	12.86	40.54	42.5
Cla011902	18.62	26.36	8.36	27.25	16.85	6.82	14.28	17.58	22.69	12.85	16.43	16.46	24.35	7.73	1.87	14.94	30.23	21.1
Cla011939	26.52	41.98	7.99	27.24	24.71	6.82	16.09	20.7	26.26	16.3	13.32	24.17	37.67	7.79	16.83	14.11	31.23	25.14
Cla011953	15.42	16.44	6.87	3.32	10.35	5.46	10.08	6.96	9.24	6.39	9	7.62	8.65	8.12	18.03	4.16	5.01	8.16
Cla012006	81.02	77.4	43.67	211.84	113.63	36.6	58.45	136.42	140.65	123.14	94.53	80.26	129.44	58.84	24.29	104.23	173.01	155.91
Cla012009	14.51	13.19	16.81	4.36	20.95	14.68	48.93	15.27	12.33	16.74	11.43	12.7	19.23	12.55	15.23	15.98	3.22	11.4
Cla012025	15.33	23.82	28.92	12.05	9.12	29.16	12.44	11.51	13.52	19.23	12.71	14.26	7.5	19.61	14.36	10.56	11.71	13.05
Cla012033	11.93	24.02	8.37	18.33	10.05	6.18	8.32	12.43	10.89	9.36	12.13	17.24	10.74	12.35	6.49	10.74	16.96	12.92
Cla012034	25.58	25.59	14.68	34.4	26.51	5.92	11.49	26.51	35.14	22.75	25.78	22.21	31.77	15.7	0	19.5	31.69	30.84
Cla012036	25.77	13.18	18.86	43.84	30.69	25.13	44.78	27.89	38.21	31.85	25.18	15.67	22.8	17.74	20.76	34.81	45.83	39.12
Cla012039	101.37	128.14	194.26	74.51	72.84	172.61	52.59	82.75	77.52	90.4	241.02	141.32	85.4	303.05	2.48	72.17	61.71	89.6
Cla012057	18.75	24.99	34.92	11.82	16.32	25.81	18.07	13.75	15.11	24.93	23.88	32.32	14.16	24.26	6.7	15.98	11.02	16.13
Cla012080	12.46	11.65	5.66	14.42	12.57	3.36	7.52	14.48	13.38	12.86	10.56	14.69	13.9	6.86	0	11.02	15.38	12.94
Cla012087	12.73	10.94	4.05	9.52	39.28	1.63	16.35	24.26	30.34	15.32	3.77	15.12	31.21	1.99	19.73	16.67	11.31	19.13
Cla012092	13.46	11.21	5	23.98	26.51	5.9	22.39	17.31	17.16	17.97	9.17	10.9	20.18	3.93	4.33	16.32	23.98	17.14
Cla012115	17.66	32.97	5.21	23.29	23.08	4.96	8.44	21.76	24.22	10.73	5.49	21.04	30.77	4.72	3.77	11.57	24.01	18.64
Cla012121	11.96	8.21	5.67	14.8	18.69	5.27	23.37	11.82	13.82	16.87	9.59	10.46	14.72	6.7	0.62	15.5	13.32	13.14
Cla012123	49.65	129.01	40.18	13.86	12.56	18.96	5.56	25.72	21.74	13.8	20.42	61.96	11.9	12.93	0.69	18	23.04	20.73
Cla012128	45.63	70.81	9.37	36.06	73.42	8.05	30.59	49	71.1	17.07	12.46	36.62	82.66	4.12	15.71	24.45	55.47	42.26
Cla012140	13.57	6.18	8.97	20.11	15.48	4.61	14.18	13.32	16.99	13.11	12.76	9.52	12.2	5.44	2.16	13.26	20.58	15.75
Cla012151	11.27	12.64	13.75	4.06	10.34	17.63	3.94	9.33	7.01	5.47	13.04	12.69	7.46	18.19	1.64	12.88	3.6	4.7
Cla012160	76.15	100.55	91.65	243.06	23.59	48.33	10.32	52.83	85.63	109.81	101.21	71.26	49.47	85.53	23.53	46.25	138.23	289.59
Cla012165	185.33	155.66	228.19	593.97	184.92	172.68	342.08	230.31	240.93	225.77	271.55	218.42	136.81	210.45	619.92	199	618.36	303.95
Cla012169	20.56	34.3	28.96	10.73	17.96	17.27	17.82	11.34	17.46	19.99	20.25	15.86	15.81	15.63	182.22	11.09	15.13	14.84
Cla012172	58.66	65.25	24.37	51.11	66.35	16.05	53.52	48.03	58.94	45.47	38.53	40.78	75.57	19.12	9.69	41.35	54.21	55.88
Cla012179	14.48	13.74	6.17	13.04	19.27	4.54	20.44	11.46	14.42	13.11	10.13	9.28	17.73	5.56	3.25	9.7	14.84	15.11
Cla012196	15.38	24.98	10.33	22.23	15.03	5.76	5.66	15.55	21.9	13.67	19.11	15.13	23.35	11.04	0	8.02	22.92	23.55
Cla012222	15.79	35.18	10.88	24.99	3.46	18.76	3.94	17.37	8.87	12.48	6.54	16.69	20.75	17.23	0	11.19	33.13	13.25
Cla012227	16.45	34.06	6.33	24.44	22.67	7.99	22.46	23.97	23.38	12.96	6.77	27.33	30.34	6.42	4.8	14.57	29.23	19.38
Cla012229	73.74	105.16	70.12	31.28	35.16	55.5	43.57	37.41	36.97	42	65.97	188.81	34.79	79.31	41.48	32.99	40.15	30.81
Cla012233	60.27	69.01	76.03	28.99	26.1	95.26	22.32	53.03	35.46	51.42	61.07	99.18	26.47	93.48	6.17	37.6	40.48	33.78
Cla012261	18.54	9.54	28.28	12.92	20.23	49.59	15.08	22.24	19.83	19.04	16.8	16.25	12.78	28.9	43.63	29.43	13.38	15.73
Cla012305	11.09	10.84	7.05	26.71	26.34	3.39	39.49	16.56	18.54	27.66	12.59	8	18.47	7.2	4.82	16.49	26	18.92
Cla012334	58.14	46.56	106.65	43	49.53	99.99	30.45	49.43	87.79	58.66	113.44	66.29	41.41	95.69	23.22	41.71	56.18	66.43
Cla012342	167.58	364.95	106.42	49.27	76.05	45.09	29.24	84.99	62.34	46.99	115.98	173.94	100.36	81	6.98	59.62	73.36	63.42
Cla012350	206.43	198.66	343.31	134.65	295.88	303.31	164.88	250.42	260.59	378.79	301.88	297.39	199.8	323.78	99.72	298.4	143.56	258.49
Cla012383	75.7	61.8	53.07	22.49	94.08	40.67	101.16	51.32	90.24	104.73	102.59	55.24	109.76	96	9.64	72.12	17.79	57.62
Cla012389	71.34	49.13	83.38	30.13	65.03	43.4	40.05	52.29	44.75	38.42	56.93	60.81	87.53	70.66	0.29	56.39	43.72	60.57
Cla012397	37.85	29.85	59.72	27.69	34.8	52.77	40.32	31.88	33.15	48.56	38.77	41.4	28.21	47.78	0	41.89	22.99	40.98
Cla012399	12.89	5.82	15.54	4.34	9.38	12.85	1.91	12.42	8.48	7.31	8.49	14.85	9.31	12.6	0	10.47	4.33	9.49
Cla012415	41.16	65.4	31.81	114.76	35.72	24.03	28.5	48.74	51.73	46.21	59.25	39.74	48.88	51.48	36.13	35.65	123.9	60.18
Cla012417	21.47	51.93	8.52	82.8	16.59	6.74	16.11	23.6	34.28	15.17	22.96	14	30.06	9.98	1.46	14.77	103.23	42.66
Cla012421	19.21	47.72	6.67	88.57	77.09	5.42	74.63	43.69	99.84	44.78	9.51	11.52	82.2	3.05	142.17	29.09	119	44.9
Cla012422	17.71	24.72	8.23	66.13	23.76	2.78	40.11	20.35	32.63	27.25	16.38	7.92	26.3	6.85	51.5	17.93	66.85	29.95
Cla012443	14.62	19.8	8.21	17.68	16.47	5.64	4.39	13.96	16.58	11.85	13.81	11.92	20.75	8.71	0	10.62	14.89	14.38
Cla012459	13.43	18.46	5.9	14.97	12.55	3.45	5.63	9.06	15.26	6.2	8.51	9.72	17.35	5.21	0.42	8.11	19.59	13.67
Cla012478	116.45	53.93	56.94	191.33	108.05	60.25	132.71	156.37	113.89	168.51	76.21	70.31	94.86	52.06	28.21	172.11	114.55	161.15
Cla012480	10.51	16.74	4.3	10.05	14.02	2.03	7.05	10.21	16.4	6.62	8.25	8.97	17.95	3.54	6.52	5.58	16.08	12.78
Cla012528	10.77	38.32	19.27	85.5	5.63	26.69	3.71	11.45	11.52	7.3	37.37	26.05	10.08	48.64	9.08	8.7	84.21	29.17
Cla012529	14.1	17.35	23.9	3.82	4.97	17.55	2.18	12.64	11.93	7.64	18.1	22.76	7.72	13.8	6.71	6.67	7.35	6.64
Cla012536	128.64	292.2	108.94	345.28	49.86	71.48	47.87	152.18	133.5	88.96	307.81	314.52	62.91	335.03	7.51	74.83	398.39	218.84
Cla012544	33.37	31.12	85.45	29.47	23.96	152.96	24	32.59	30.62	44.59	144.04	52.9	23.74	199.98	37.22	42.91	33.74	24.33
Cla012547	11.59	41.98	3.38	28.45	9.7	4.84	2.98	11.75	18.32	2.48	9.21	6.15	24.88	6.18	20.78	4.64	59.53	9.91
Cla012554	23.07	28.23	48.14	20.49	17.32	65.1	19.04	25.96	22.53	23.62	82.97	36.17	16.35	115.24	8.72	23.73	15.7	22.27
Cla012563	165.46	162.97	181.26	83.09	105.76	211.01	95.38	115	90.57	117.35	154.24	158.32	119.06	191.92	19.18	126.9	63.56	111.21
Cla012596	26.59	46.78	11.21	51.33	33.54	11.36	22.04	32.41	44.88	21.93	24.1	27.63	43.39	12.44	2.43	22.08	60.11	37.58
Cla012627	17.31	21.73	8.37	19.76	21.05	5.32	13.47	13.5	16.77	13.89	12.31	16.4	24	6.63	2.48	12.7	21.12	17.39
Cla012630	22.27	30.4	23.12	86.13	21.97	12.53	17.94	31.5	36.94	22.41	47.76	18.85	27.5	33.69	2.59	17.65	68.87	56.26
Cla012635	11.17	47.56	3.83	8.06	6.84	4.26	2.7	9.71	12.77	2.6	4.75	11.23	19.9	3.79	0	4.35	13.82	10.53
Cla012645	22.77	18.64	44.28	15.58	39.51	23.25	16.7	25.56	34.21	20.88	37.45	33.15	21.45	26.88	12.52	22.37	18.46	23.32
Cla012654	53.38	143.76	28.51	85.64	51.73	40.15	27.1	81.79	81.79	35.06	92.28	49.56	93.3	80.29	10.36	48.77	91.89	61.13
Cla012660	42.74	56.82	78.83	366.02	83.9	75.63	158.58	135.53	141.65	247.52	77.43	57.02	57.82	47.83	387.14	128.68	326.81	232.48
Cla012661	12.25	21.24	5.63	21.61	13.26	6	5.65	14.08	16.9	9.51	10	16.18	19.81	5.74	1.71	7.92	24.41	18.53
Cla012675	29.31	33.03	23.21	65.8	21.64	11.92	14.83	28.54	21.21	20.49	19.68	20.98	28.72	19.71	6.83	26.73	96.05	34.18
Cla012683	27.97	40.76	13.21	36.64	28.38	11.14	19.36	26.36	38.33	24.98	24.95	23.62	36.87	13.16	0	20.81	35.11	37.08
Cla012695	28.94	33.32	66.65	16.69	40.28	98.09	61.45	29.31	25.53	54.94	115.82	22.2	31.86	120.01	0.44	36.23	13.22	29.81
Cla012710	16.21	21.81	19.03	60.2	17.92	10.61	21.09	24.66	32.93	20.74	16.74	8.75	23.72	12.32	37.31	13.41	50.52	45.2
Cla012712	181.6	233.3	114.74	254.22	188.33	80.16	192.39	177.24	197.17	209.86	183.93	180.06	212.32	113.12	90.24	144.91	210.4	248.54
Cla012718	78.55	30.36	28.44	216.11	24.79	38.78	65.34	66.13	33.19	55.8	25.52	151.18	25.61	20.91	164.66	53.24	141.35	96.49
Cla012738	13.64	15.28	12.74	37.22	24.92	19.3	31.25	31.19	33.56	33.38	18.67	9.76	22.32	15.64	30.24	32.6	36.12	33.21
Cla012775	12.83	23.67	5.16	16.72	9.7	0.8	3.5	10.05	18.08	6.66	17.6	11.85	13.57	6.24	0	4.54	24.06	13.6
Cla012783	10.25	13.33	2.86	11.6	11.1	2.52	15.19	5.29	7.68	6.53	4.53	5.07	13.02	4.16	12.38	6.34	10.3	6.77
Cla012803	27.34	15.78	22.2	50.8	63.78	22.9	143.15	47.04	102.9	103.55	45.16	16.53	53.09	25.59	96.26	55.78	50.95	81.12
Cla012821	19.28	13.53	18.48	50.87	18.8	14.59	14.71	29.76	29.16	34.29	20.57	19.19	21.16	15.95	156.17	32.68	43.78	35.34
Cla012822	28.59	16.19	19.66	53.33	26.92	14.59	40.64	38.86	34.28	53.85	22.43	20.93	29.6	14.52	3.6	46.27	48.26	38.96
Cla012823	15.73	10.99	13.69	34.2	27.32	14.1	67.78	23.54	25.74	50.36	14.27	13.81	21.93	12.11	151.81	38.39	32.18	23.8
Cla012824	41.72	48.09	39.49	144.63	86.26	36.26	188.81	82.45	69.18	160.97	106.27	36.52	76.8	48.02	54.46	113.72	96.44	84.61
Cla012888	13.33	6.71	18.18	38.97	12.27	37.09	11.14	18.43	16.67	28.64	22.53	16.64	13.5	21.76	16.99	20.96	31.54	22.56
Cla012889	11.1	14.26	7.18	1.6	1.7	6.2	1.68	0.27	2.15	1.12	4.2	3.44	1.93	3.4	0	2.49	1.88	2.95
Cla012903	60.84	98.86	18.24	64.16	34.2	10.82	11.89	62.36	81.06	46.81	35.4	49.65	34.87	20.56	0	42.06	64.17	91.18
Cla012904	129.93	195.62	47.64	149.38	100.21	72.41	20.79	163.77	145.4	101.54	76.71	139.02	83.94	108.76	0	108.79	134.54	159.92
Cla012931	40.32	58	15.03	42.74	66.17	7.97	29.21	48.14	47.39	32.46	25.35	31.2	72.56	13.55	20.6	29.83	55.68	42.53
Cla012940	94.63	117.78	121.9	436.33	208.72	83.33	356.1	220.83	306.73	401.32	213.56	42	184.12	73.88	1119.44	242.28	699.96	330.02
Cla012958	27.66	20.56	6.96	15.68	16.14	5.83	14	13.99	15.97	10.67	9.37	61.5	17.82	6.02	1.11	9.93	18	12.05
Cla012972	14.53	39.18	58.98	8.84	8.49	28.36	14.74	8.86	11.9	12.95	41.59	35.93	8.68	53.02	0	8.19	7.81	13.69
Cla013002	11.58	14.34	24.87	8.99	5.26	10.84	1.85	13.01	28.98	7.58	22.94	19.71	8.32	10.13	70.28	3.76	21.49	17.67
Cla013020	54.1	60.7	81.5	38.08	55.27	99.08	53.29	51.56	44.83	57.85	42.81	57.93	39.05	59.73	2545.36	69.45	44.75	43.66
Cla013032	15.87	22.56	6.16	13.22	19.4	3.81	17.25	12.17	14.68	10.17	8.09	12.56	20.59	4.88	0.33	12.2	14.73	12.96
Cla013037	28.5	5.02	98.21	275.6	309.88	61.76	73.87	491.79	772.51	402.32	133.55	54.18	251.42	131.45	0	303.27	190.41	696.08
Cla013046	57.5	70.16	68.66	20.33	6.75	27.48	0.87	72.03	79.45	11.18	82.08	83.92	46.63	38.51	0	28.04	72.88	37.93
Cla013047	87.35	154.4	37.94	137.15	23.51	28.44	19.72	101.41	54.28	33.59	67.77	53.2	41.99	25.11	13.65	48.33	259.9	36.39
Cla013057	29.74	40.67	9.97	26.17	48.26	5.5	36.39	24	30.19	15.04	12.18	21.02	49.11	6.82	14.24	23.38	33.45	22.38
Cla013060	25.95	47.58	11.86	30.98	23.73	6.78	14.48	21.11	33.04	14.71	21.62	20.61	31.76	8.44	0.64	13.44	36.22	28.4
Cla013081	19.98	16.09	32.35	13.8	7.45	24.86	3.4	12.03	13.11	14.16	20.2	25.77	11.18	23.35	0	17.11	15.26	18.23
Cla013087	16.79	28.69	12.35	30.09	15.73	8.55	10.01	15.89	16.17	15.02	21.03	16.48	18.23	15.46	1.38	12.89	29.55	16.4
Cla013093	10.89	4.3	4.88	1.37	41.97	2.7	136.7	12.47	2.03	31.76	3.16	4.19	13.37	0.83	692.34	30.37	0	1.25
Cla013099	34.9	15.6	37.95	12.85	41.02	52.97	33.85	31.71	21.73	14.3	23.64	18.85	41.22	37.35	5.49	38.18	17.77	14.28
Cla013110	108.24	146.01	155.25	63.08	58.59	131.6	25.45	124.68	126.78	97.84	106.54	199.98	83.43	131.17	13.78	83.76	79.54	96.6
Cla013135	60.9	47.63	65.13	24.5	25.7	58.32	24.65	43.67	22.67	34.82	50.91	117.54	19.41	70.29	3.51	37.09	19.35	26.95
Cla013139	18.28	31.22	4.45	20.12	31.96	3.56	16.98	20.32	29.98	10.31	7.2	12.82	40.81	2.81	1.65	11.88	24.35	20.22
Cla013160	46.56	21.09	31.79	69.23	89.58	17.87	103.62	76.41	105.44	92.33	25.73	30.05	87.53	20.09	7.66	71.91	54.83	88.85
Cla013166	21.28	39.35	7.72	29.15	34.07	8.02	30.29	32.78	32.07	21.11	7.76	22.82	40.23	6.02	77.37	25.01	44.38	22.19
Cla013167	14.66	9.65	14.05	5.15	6.87	8.1	2.84	10.4	12.78	8.83	9.51	23.49	7.13	6.86	0	6.08	9.85	14.38
Cla013171	17.92	21.09	6.68	14.29	20.6	4.13	12.21	11.99	15.57	10.11	8.89	14.77	20.65	5.98	0	10.08	16.55	15.1
Cla013188	124.15	150.53	175.82	65.01	31.27	263.52	88.75	66.72	68.93	64.69	125.89	263.21	28.58	156.92	351.71	53.39	87.34	59.89
Cla013201	17.24	22.53	6.29	20.37	28.07	4.19	33.27	16.93	21.46	20.18	11.51	10.37	29.98	5.66	2.48	18.5	24.33	20.11
Cla013243	14.51	4.98	13.62	6.69	12.32	12.04	14.97	14.98	11.74	17.04	9.43	17.6	9.31	9.41	0	16.28	7.32	10.23
Cla013263	13.41	68.15	20.66	4.66	1.87	3.18	2.61	3.11	3.46	2.01	10.76	29.5	1.92	12.77	0.26	2.02	6.21	3.61
Cla013266	13.69	29.14	5.57	22.28	16.56	6.44	15.58	12.97	16.25	8.92	20.24	11.12	21.4	8.68	19.5	8.65	26.67	13.35
Cla013268	17.77	22.61	31.22	10.68	17.85	21.17	14.82	11.11	13.62	14.37	33.79	16.91	17.15	42.78	0.19	11.11	10.11	15.5
Cla013276	18.27	10.25	27.64	128.42	26.31	45.3	88.26	35.94	30.49	47.57	27.54	24.21	15.3	21.93	90.86	42.31	102.56	46.72
Cla013282	289.4	148.41	159.26	36.38	11.94	112.99	94.02	67.5	12.32	19.1	54.19	1078.18	4.99	121.85	247.08	54.69	57.05	11.6
Cla013296	16.74	17.37	34.01	16.43	10.58	14.08	20.04	11.99	16.18	9.75	26.22	25.42	12.4	22.69	5.54	9.04	20	14.63
Cla013308	38.44	55.32	15.22	63.36	73.42	17.62	60.04	68.39	64.97	36.2	12.04	52.73	79.71	10.45	160.8	51.91	76.29	37.62
Cla013332	34.27	36.08	55.42	25.22	24.21	54.91	21.1	30.14	26.59	26.09	49.26	51.16	20.88	62.41	4.68	26.93	31.11	24.49
Cla013343	11.36	16.52	4.73	13.7	16.64	3.34	11.64	13	17.88	11.09	8.4	8.95	19.9	3.59	2.67	9.5	15.71	11.74
Cla013356	10.21	18.99	3.54	12.92	11.01	2.48	9.1	9.07	10.34	8.48	4.94	11.8	15.11	3.71	0.53	6.32	11.96	10.02
Cla013389	22.12	21.08	17.8	44.88	21.14	34.02	28.4	29.8	21.19	28.91	22.48	17.11	17.86	22.6	8.62	33.72	39.64	26.03
Cla013404	11.24	10.93	4.43	2.09	7.34	2.13	1.62	19.57	25.09	1.81	3.12	14.42	17.82	2.22	0	11.12	17.59	4.62
Cla013405	16.53	22.93	2.05	5.11	10.78	1.25	2.66	45.16	38.25	2.55	1.96	14.21	33.12	0.63	0	17.36	33.1	6.11
Cla013410	25.93	25.77	15.69	165.25	14.58	13.65	26.74	50.07	50.72	58.47	15.89	16.85	26.92	11.2	68.91	38.54	186.26	68.4
Cla013413	192.63	377.39	183.64	70.87	74.91	85.29	86.39	69.58	80.89	69.77	206.12	312.74	61.04	186.93	94.3	51.61	101.21	72.07
Cla013415	59.33	90.49	24.18	91.24	64.45	16.41	25.24	75.46	71.28	40.56	34.42	72.28	106.17	22.19	5.74	40.74	151.12	76.18
Cla013430	21.87	52.99	34.84	12.59	14.17	23.24	17.48	12.31	12.45	14.05	30.29	56.75	15.62	37.74	0	12.58	13.98	14.1
Cla013438	17.46	29.11	18.98	5.99	21.22	8.72	7.65	18.85	12.88	6.99	32.76	31.57	13.34	19.69	6.9	13.19	8.21	8.89
Cla013439	15.33	18	30.39	6.98	7.63	22.26	6.34	14.26	9.44	11.45	22.5	33.13	5.33	28.85	5.63	10.64	7.08	10.6
Cla013446	34.45	30.48	20.6	44.81	57.47	16.61	116.42	43.23	30.74	77.6	36.26	31.44	43.42	32.59	1.23	53.37	30.8	30.18
Cla013447	20.85	17.22	10.79	22.65	33.3	10.89	37.52	21.12	16.73	31.83	25.53	17.46	18.17	15.47	0	26.33	18.25	16.56
Cla013459	22.43	51.97	7.52	29.92	31.53	11.56	23.32	21.86	28	18.96	9.41	23.25	39.97	8.01	3.91	15.86	33.92	29.41
Cla013467	12.37	14.51	3.7	17.72	13.55	2.58	12.53	12.54	18.66	8.84	7.61	7.81	18.64	2.82	1.23	8.42	22.62	15.31
Cla013479	30.34	23.08	5.7	19.32	39.01	3.69	46.33	22.85	33.62	17.68	7.45	12.86	46.1	3.79	154.53	15.37	28.69	16.78
Cla013483	18.17	37.61	38.15	18.09	16.58	84.9	26.04	14.81	15.79	47.46	23.07	50.21	9.42	35.09	1894	14.57	49.13	16.19
Cla013487	24.53	38.42	9.59	39.12	43.37	10.2	35	36.93	38.59	28.33	22.42	25.77	50.62	10.89	1.06	23.23	42.09	37.73
Cla013488	28.59	44.99	13.12	50.79	46.88	16.19	32.22	40.76	52.17	36.49	16.41	30.55	46.36	11.84	65.02	36.79	63.99	35.49
Cla013492	30.78	22.02	34.49	81.79	49.69	20.85	70.74	35.69	58.67	41.47	39.29	25.7	34.41	25.28	13.82	34.04	68.78	59.04
Cla013494	20.44	24.67	11.53	33.18	25.92	5.48	8.36	26.37	31.52	14.46	17.2	16.46	34.38	9.24	0	16.46	43.11	28.72
Cla013508	10.6	13.63	3.92	8.39	10.92	1.8	5.9	6.63	9.35	4.56	6.29	6.8	14.13	2.53	0.95	4.46	9.2	8.06
Cla013516	35.45	67.73	10.07	41.68	39.79	11.98	15.78	34.37	31.8	12.03	20.84	32.33	49.97	10.4	157.49	32.87	141.65	23.3
Cla013522	12.21	19.43	6.6	25.46	18.17	9.17	20.83	19.66	22.3	16.82	8.11	19.41	22.83	9.01	19	16.23	26.82	18.64
Cla013525	64.33	21.52	85.69	31.56	101.9	67.45	41.95	58.12	74.3	26.54	42.85	33.76	65.84	34.88	0	99.11	31.16	24.57
Cla013526	14.38	18.11	6.54	16.64	16.55	6.25	9.52	13.79	17.57	12.06	10.5	12.29	23.08	6.04	1.19	10.13	15.83	14.59
Cla013530	11.94	34.88	2.6	16.7	18.14	3.63	13.36	12.81	19.77	6.19	4.43	8.81	27.37	2.49	2.72	8.04	23.5	11.76
Cla013551	10.05	13.68	2.45	6.41	11.94	1.08	4.02	5.88	10.73	3.58	3.31	5.19	13.69	1.68	1.18	3.43	7.05	7.63
Cla013559	35.34	21.69	43.15	17.68	45.72	45.38	43.53	30.59	36.23	42.16	39.72	32.91	36.39	41.65	123.89	45.04	18.91	24.11
Cla013565	21.9	20.67	6.43	14.45	19.58	3.34	12.16	15.33	21.99	10.73	11.34	10.41	25.35	5.46	10.68	11.72	20.89	18.66
Cla013569	42.17	30.55	29.45	68.77	61.24	48.86	78.66	70.66	52.42	91.98	35.85	27	45.56	32.67	0.62	93.33	49.44	66.54
Cla013579	73.39	56.63	17.09	59.25	124.13	16.74	72.93	83.47	59.26	68.32	22.3	59.15	86.69	16.51	82.6	64.86	61.85	59.49
Cla013580	26.03	19.09	14.77	36.06	55.15	4.79	42.39	42.7	38.48	32.18	17.36	19.59	48.32	9.84	0.12	31.58	30.9	41.61
Cla013584	18.23	19.23	10.22	23.03	21.84	8.4	12.73	19.83	20.75	14.75	13.46	19.99	25.53	10.79	1.16	15.16	21.56	19.07
Cla013613	124.31	158.79	67.04	213.36	112.35	35.26	139.99	132.65	98.66	100	119.67	85.66	121.85	106.3	52.65	97.41	297.41	115.77
Cla013633	18.94	19.82	8.46	19.46	55.9	7.83	60.03	34.8	59.94	38.98	14.84	13.35	36.88	6.6	8.84	22.85	20.74	26.74
Cla013640	71.98	73.08	91.87	34.75	31.14	52.24	45.19	43.16	39.09	39.56	50.74	122.25	33.7	52.73	10.29	40.7	44.3	37.85
Cla013641	15.9	22.3	5.12	21.47	22.28	5.46	21.12	17.1	20.07	12.52	8.26	12.95	29.35	4.18	9.03	11.61	24.21	16.31
Cla013647	30.64	26.64	57.39	224.4	91.32	62.04	194.94	85.43	110.08	251.33	105.66	23.62	68.58	55.88	94.03	115.3	166.52	133.25
Cla013648	38.25	37.14	62.02	205.76	100.12	57.07	222.3	73.63	108.58	214.45	111.9	33.7	84.71	52.28	107.46	99.49	169.3	135.65
Cla013651	10.5	15.91	2.81	14.61	11.77	3.74	12.63	10.41	13.12	7.49	5.09	8.94	14.74	2.85	0.23	8.07	14.88	12.48
Cla013662	58.45	111.67	24.03	114.95	80.59	27.06	40	80.09	102.97	53.19	35.75	74.46	112.25	21.84	5.07	48.89	134.21	97.17
Cla013676	13.86	7.27	5.73	42.19	23.48	5.54	32.16	20.43	17.99	19.69	8.63	10.84	14.96	5.69	66.13	16.91	47.97	16.03
Cla013687	24.78	32.59	8.74	30.51	23.41	4.15	8.83	21.31	26.08	9.37	24.41	27.37	30.57	14.24	0	10.89	36.43	24.7
Cla013696	10.91	17.37	4.29	13.17	11.97	3.33	7.88	11.82	11.82	9.14	5.07	12.72	18.93	3.14	1.64	7.93	13.35	12.27
Cla013697	261.02	245.22	296	147.49	214.63	163.17	164.79	228.96	246.14	194.4	224.49	253.87	215.6	193.95	39.71	195.53	148.39	205.37
Cla013700	24.33	26.75	16.91	8.26	31.73	6.57	21.09	18.37	26.42	10.67	12.35	11.99	34.84	9.55	6.81	17.37	9.27	15.67
Cla013729	75.53	60.12	57.21	138.44	21.05	39.49	19.91	22.43	25.93	44.37	72.82	58.64	23.49	75.68	0.58	19.84	105.98	75.26
Cla013734	10.03	25.44	7.93	18.01	15.83	3	22	11.69	20.52	15.48	19.5	4.78	14.12	7.96	3.54	10.33	24.37	17.29
Cla013737	18.34	22.52	10.44	24.15	20.7	9.21	15.14	24.63	21.86	22.39	14.53	23.27	27.54	12.05	3.09	23.39	20.81	20.49
Cla013761	85.26	127.62	17.11	77.73	130.83	16.02	136.69	98.44	138.96	75.99	26.23	45.25	133.65	11	40.23	68.83	92.04	90.74
Cla013765	49.96	45.49	178.71	56.2	37.83	288.64	51.87	46.8	41.63	53.94	217.48	89.8	30.14	405.92	15.94	50.28	47.31	46.77
Cla013795	24.53	15.75	29.97	14.3	38.1	15.63	21.1	26.36	27.53	15.43	27.09	27.06	25.44	19.37	2.44	24.92	19.75	17.93
Cla013819	20.22	30.59	5.91	20.11	28.57	4.43	13.63	16.55	28.03	10.8	12.58	14.72	44.2	3.78	3.91	12.22	26.1	22.66
Cla013835	50.35	155.69	123.91	47.29	44.31	258.02	10.79	41.39	37.01	9.89	100.22	55.16	81.71	221.39	33.17	53.18	132.78	12.39
Cla013855	70.2	98.31	24.42	64.3	33.17	11.89	27.49	32.42	29.4	15.7	30.85	44.14	64.25	20.18	101.69	50.65	117.21	28.41
Cla013860	11.31	7.91	14.84	31.51	8.98	12.22	3.5	16.74	13.02	6.97	25.19	15.61	7.84	16.75	3.37	10.8	34.24	14.25
Cla013861	16.84	19.79	10.86	33.66	2.61	10.27	1.13	17.64	11.91	27.34	31.23	23	10.76	21.72	4.15	8.55	24.5	27.96
Cla013869	19.48	25.29	10.18	24.82	30.47	7.38	24.18	23.5	25.51	22.8	11.7	21.71	30.77	9.65	1.7	18.85	23.72	23.21
Cla013875	86.39	106.19	90.73	44.52	69.9	62.37	44.99	57.96	40.41	69.06	57.2	95.34	64.95	72.96	75.92	69.35	44.06	53.46
Cla013914	26.84	26.47	42.97	10.53	19.05	39.79	10.77	18.4	16.35	28.5	16.25	39.63	16.8	27.09	21.94	22.74	8.3	24.66
Cla013916	25.83	19.01	97.46	36.7	59.95	79.24	20.76	47.16	49.21	30.06	70.11	58.84	40.83	95.82	0	70.72	57.95	30.23
Cla013921	21.04	23.19	8.1	28.51	24.04	4.83	15.51	20.83	23.78	14.26	14.95	13.64	27.55	9.3	11.2	12.23	34.5	21.6
Cla013922	134.24	241.32	58.14	145.86	39.54	33.13	14.31	65.2	38.15	22.78	172.04	160	74.31	189.29	3.39	56.04	206.43	71.76
Cla013929	13.25	9.9	12.36	50.83	40.32	4.17	56.88	25.23	60.67	28.12	14.89	13.33	40.22	7.6	27.06	21.97	64.9	57.15
Cla013930	104.24	60.87	74.37	167.15	83.44	78.38	98.7	137.77	66.9	110.76	70.55	61.6	84.74	75.65	21	134.62	132.58	124.9
Cla013931	99.76	66.57	79.73	174.06	55.9	80.29	36.34	134.13	61.12	86.79	78.86	73.84	71.99	74.52	18.77	117.64	145.9	142.3
Cla013940	44.43	50.66	64.48	29.72	35.76	99.85	61.91	34.98	31.96	43.28	59.53	47.56	32.94	81.1	14.95	40.03	28.4	41.36
Cla013944	22.81	14.1	28.49	14.08	27.74	25.52	31.06	22.54	24.79	29.55	25.89	14.23	21.02	24.76	6.92	25.75	16.25	24.12
Cla013980	12.26	16.05	6.6	14.29	19.51	2.61	13.18	12.78	20.76	8.38	7.78	10.08	21.16	3.21	2.37	8.39	14.91	12.55
Cla013987	13.69	26.55	5.19	24.36	31.59	6.18	31.47	19.52	25.62	16.54	6.28	12.92	33.26	5.02	76.5	15.16	29.18	16.6
Cla013995	29.36	15.09	43.61	12.43	26.92	56.44	9.93	20.82	20.23	12.11	45.22	42.87	19.55	42.64	12.45	23.72	14.22	14.48
Cla014003	14.4	13.96	48.08	16.07	18.95	27.01	34.29	18.63	20.69	26.78	29.45	17.32	13.34	29.66	7.48	16.89	12.17	17.04
Cla014015	668.33	628.88	700.78	311.47	756.62	509.92	503.61	595.98	556.39	450.98	569.91	709.53	652.41	555.23	11.01	658.8	444.89	420.69
Cla014019	12.45	42.75	17.53	8.55	13.14	17.85	2.88	11.5	9.71	4.81	52.37	16.14	14.54	31.9	0	17.07	11.81	5.6
Cla014027	18.54	16.85	23.58	10.46	18.59	19.07	11.37	17.59	12.12	9.55	22.83	14.21	14.65	18.93	0	17.33	10.4	11.43
Cla014042	68.2	140.89	71.46	31.31	41.37	37.36	21.87	60.48	50.95	40.44	34.23	46.18	68.05	53.1	0	51.08	41.67	60.06
Cla014072	10.76	14.48	15.31	5.71	3.19	11.78	1.58	6.02	5.7	5.91	6.47	43.26	3.31	12.43	0	3.97	5.12	10.34
Cla014073	12.61	41.48	20.06	8.63	6.42	18.37	5.42	8.15	10.03	8.38	14.93	44.18	6.01	22.13	0	5.12	10.2	13.26
Cla014077	15.74	21.64	7.02	15.2	18.59	5.26	13.93	14.15	13.39	11.48	11.72	19.13	20.49	8.28	1.02	10.23	15.84	13.11
Cla014083	597.43	273.89	605.55	211.58	430.04	1138.79	436.66	352.4	305.35	498.08	412.64	399.97	321.91	801.54	290.39	482.51	224.42	260.36
Cla014092	14.99	12.22	19.82	69.25	11.25	28.83	4.07	15.35	11.33	8.48	17.62	22.29	7.56	20.16	7.24	19.41	74.98	24.44
Cla014110	15.08	8.1	18.37	9.1	12.8	35.86	0.58	10.43	10.28	17.78	14.62	12.83	6.72	20.9	0	16.49	4.68	13.26
Cla014113	164.55	419.3	514.38	77.31	52.22	747.89	135.39	146.88	93.22	96.53	386.42	618.95	63.75	630.23	140.35	118.33	88.34	74.51
Cla014119	38	35.31	55.68	23.49	38.65	71.07	33.68	37.04	31.57	36.04	59.85	39.23	35.58	81.44	2.1	38.32	22.89	32.45
Cla014120	236.67	285.82	1073.64	167.06	103.91	2299.88	149.67	158.99	107.4	219.3	983.31	575.43	69.39	1970.47	76.24	187.76	136.37	151.65
Cla014126	20.9	24.53	29.36	11.64	9.18	25.88	16.76	12.57	9.35	14.02	28.61	59.78	10.88	44.75	0.56	11.18	14.21	10.94
Cla014139	54.35	73.59	73.71	35.57	29.42	63.39	24.75	40.53	31.06	39.29	48.34	99.99	29.69	54.67	54.78	41.88	36.58	32.89
Cla014147	38.01	53.98	133.75	55.51	143.16	25.01	44.35	96.49	152.62	58.39	126.95	17.88	140.8	55.82	0	108.39	62.19	89.35
Cla014148	32.95	25.17	44.91	15.01	15.49	40.35	16.59	21.72	16.18	13.89	84.99	67.93	16.29	99.16	7.46	19.77	15.82	13.56
Cla014168	23.74	30.42	24.02	51.47	34.71	27.14	34.26	32.28	38.65	44.72	59.62	27.98	36.59	35.05	12.59	27.44	43.74	53.16
Cla014173	315.67	164.48	140.74	311.25	460.29	232.45	372.7	495.77	304.2	299	158.18	169.14	460.71	201.37	1094.04	592.53	379.96	300.59
Cla014247	22.56	15.77	16.9	6.05	12.12	7.3	6.44	9.43	11.54	10.46	12.92	18.66	6.93	6.45	2.17	10.63	5.3	10.44
Cla014254	43.22	33.22	36.87	84.34	100.46	19.74	133.31	70.33	97.07	102.18	75.72	37.41	88.31	36.58	0	61.22	76.23	95.42
Cla014255	138.56	71.9	141.77	378.98	179.76	145.42	556.83	147.82	191.99	240.55	147.61	111.85	130.18	115.56	200.46	159.82	296.28	252.99
Cla014256	39.49	14.61	12.5	26.92	20.6	9.99	50.19	11.79	28.78	21.66	21.79	21.19	15.11	14.68	2.87	13.68	23.3	21.12
Cla014267	15.11	25.7	6.99	0.99	2.09	0.87	2.78	1.24	2.86	1.55	5.57	5.62	3.82	3.02	1.36	1.53	2.48	2.35
Cla014291	26.12	18.96	39.65	11.35	17.97	39.2	5.12	24.54	29.79	22.62	32.95	31.76	15.88	24.26	0	18.64	19.14	18.91
Cla014292	10.52	10.95	13.2	31.48	16.5	11.83	24.03	12.08	16.72	24.14	33.57	8.1	15.08	22.38	1.01	14.57	24.47	18.01
Cla014297	12.44	16.02	3.75	10.91	11.97	2.8	5.51	9.09	9.89	6.35	5.18	10.09	15.08	3.39	0.81	5.4	12.52	11.07
Cla014301	18.66	15.2	24.48	61.5	46.11	15.91	48.41	32.46	39.46	43.7	31.11	16.05	30.95	22.62	2.45	34.25	45.92	44.25
Cla014311	34.07	51.46	14.43	30.29	31.86	7.82	14.88	27.93	34.65	23.53	30.75	31.05	42.85	15.79	0	21.11	37.39	35.89
Cla014315	218.26	357.76	258.52	91.46	54.07	429.06	13.46	240.77	132.44	97.38	278.27	318.52	178.76	468.39	0.62	163.94	128.62	117.28
Cla014327	19.41	26	19.27	9.5	8.27	8.56	4.12	7.54	7.19	7.81	6.45	20.65	10.87	7.65	122.21	8.09	27.23	6.71
Cla014368	16.44	13.41	10.03	22.25	27.64	5.91	19.48	20.15	19.36	21.68	19.46	12.62	20.8	13.61	0.3	21.18	17.87	19.07
Cla014369	14.28	17.39	7.87	17.07	14.74	6.48	16.12	14.77	15.67	12.47	15.4	13.53	15.78	7.81	3.83	10.11	15.23	14.98
Cla014374	12.19	13.16	7.7	37.4	20.13	3.68	12.83	16.33	21.78	14.59	11.43	6.79	18.35	6.71	11.26	12.25	39.9	18.66
Cla014376	12.66	38.9	3.16	23.71	25.14	3.47	11.27	17.77	33.45	9.15	10.41	7.4	41.03	2.95	4.91	8.45	27.43	23.43
Cla014389	16.23	45.25	10.07	28.21	25.98	14.02	29.56	24.58	22.16	12.8	7.98	27.37	24.18	7.52	269.11	23.04	63.18	9.65
Cla014414	29.97	35.66	7.53	46.27	79.26	6.23	72.94	73.49	138.27	37.14	17.56	17.42	119.19	4.07	1.39	64.93	57.12	66.69
Cla014415	57.3	37.24	90.19	19.71	37.41	106.1	25.39	52.99	37.28	35.98	80.72	97.26	30.76	79.55	1.88	46.09	27.5	27.45
Cla014416	41.93	60.89	67.82	30.55	29.64	67.45	18.86	32.49	38.37	42.07	74.71	45.95	30.2	94.79	6.87	23.98	40.69	42.74
Cla014454	14.27	29.56	10.85	24.16	19.07	7.4	9.39	16.73	24.52	12.34	18.5	13.59	24.1	9.87	0.4	11.44	26.54	19.76
Cla014455	36.43	18.21	31.75	13.8	15.66	36.57	18.82	17.64	16.63	26.69	16.67	63.32	8.92	24.91	6.84	17.29	12.7	14.67
Cla014464	10.8	20.58	22.84	6.3	8.29	23.92	17.73	5.58	12.76	14.08	35.09	15.49	6.82	23.38	1.69	5.52	11.7	8.54
Cla014486	65.27	46.22	47.06	128	87.2	41.25	100.94	83.75	79.54	97.66	65.94	42.02	76.89	53.96	134.53	88.94	98.19	91.39
Cla014488	21.23	51.67	42.47	10.69	9	39.7	7.92	10.24	13.97	20.51	24.1	37.94	6.94	29.16	26.44	8.1	16.7	17.36
Cla014489	36.74	28.01	33.82	367.59	44.39	38.76	74.8	163.02	53.99	157.63	57.35	21.2	40.29	24.54	55.67	180.3	248.04	172.77
Cla014494	34.19	38.6	10.44	29.33	27.21	7.55	10.9	23.32	23.22	15.53	22.09	27.99	34.47	16.55	1.1	18.13	26.16	25.78
Cla014495	47.87	50.78	14.79	43.92	54.81	16.23	48.41	38.25	36.9	32.29	29.78	39.68	51.33	21.36	1.14	35.91	36.55	37.1
Cla014508	13.8	20.04	8.04	21.47	15.16	2.59	10.75	11.49	23.64	8	13.28	10.07	19.71	3.72	0.17	7.67	24.89	21.52
Cla014510	30.19	19.22	29.48	78.42	16.47	59.46	8.84	38.9	21.99	32.41	38.25	38.38	14.55	37.43	1.27	36.37	47.41	26.75
Cla014512	18.19	17.21	7.73	17.2	23.23	5.9	15.12	17.34	21.56	14.17	14.04	14.15	24.91	7.28	6.11	14.19	19.77	18.19
Cla014529	22.94	17.76	12.59	49.19	54.52	7.87	63.72	41.93	36.48	45.22	34.42	16.89	46.68	18.75	9.02	42.77	46.57	37.33
Cla014540	15.54	10.49	11.2	23.6	20.97	13.24	22.73	18.3	13.35	24.66	14.28	13.22	14.46	14.93	0	24.65	14.94	14.72
Cla014565	99.3	86.08	214.46	478.27	71.68	217.82	91.51	153.51	165.16	209.26	214.11	150.86	79.38	149.79	29.03	116.89	235.2	316.66
Cla014573	30.7	25.15	17.8	37.81	24.81	8.3	20.18	22.39	22.7	21.77	26.54	18.59	28.76	21.42	0.6	21.29	41.1	30.45
Cla014578	19.96	14.64	16.39	45.34	29.36	15.76	41.82	32.13	31.34	40.62	26.49	13.34	16.99	13.51	10.35	36.18	34.98	34.24
Cla014587	19.46	22.25	6.79	34.21	14.75	6.03	5.06	16.76	21.46	18.32	19.51	15.71	18.87	6.75	5.98	14.72	29.21	40.81
Cla014604	34.15	37.85	33.04	15.27	29.8	20.59	30.99	20.39	17.42	26.82	25.18	28.23	23.88	20.51	2.59	18.11	18.23	18.09
Cla014611	13.93	16.93	25.87	8.17	24.1	14.08	26.04	17.24	22.04	21.41	31.28	19.94	17.63	21.14	2.53	15.51	11.83	12.45
Cla014643	17.24	29.93	5.72	24.15	23.92	2.24	10.65	16.08	34.77	9.42	11.61	11.91	28.52	4.61	2.52	10.29	34.05	20.21
Cla014676	72.52	83.89	99.85	234.63	54.88	174.53	83.64	53.58	61.19	108.93	117.84	123.15	57.25	161.24	522.81	55.59	210.87	133.56
Cla014677	19.46	13.26	22.8	7.13	8.44	30.3	0.81	14.31	7.48	7.85	18.2	26.47	8.13	23.25	0.77	11.91	4.76	8.29
Cla014694	32.35	11.52	15.18	116.02	103.57	40.17	460.01	111.59	120.04	95.9	31.19	17.85	67.13	18.47	1092.03	122.02	90.83	58.73
Cla014726	11.14	13.79	3.56	7.79	12.14	1.31	6.37	7.76	8.55	6.36	4.54	9.19	13.53	2.47	0.11	5.3	8.22	9.01
Cla014734	18.58	31.58	7.49	23.27	19.23	5.66	11.01	17.71	29.73	9.43	18.08	15.99	24.81	5.26	3.32	9.65	28.54	21.59
Cla014764	16.55	36.36	9.52	40.78	24.24	12.72	17.73	31.49	31.6	18.68	19.34	28.56	37.58	17.73	24.68	21.26	42.97	27.83
Cla014780	18.27	33.73	6.9	21.66	21.1	4.63	6.07	19.03	22.46	12.64	10.65	16.01	31.72	5.56	5.3	12.24	22.15	17.58
Cla014789	15.17	24.11	10.23	28.07	8.38	7.63	6.06	15.51	10.95	8.4	14.19	12.99	13.95	14.91	6.32	12.14	29.72	10.35
Cla014801	12.38	19.69	4.95	23.62	22.52	6.31	30.09	15.76	19.05	13.77	7.14	13.18	21.5	5.58	101.92	14.05	26.48	15.62
Cla014804	10.4	15.41	4.87	11.97	11.31	2.5	6.21	8.57	11.57	7.23	8.84	8.53	13.88	5.24	0.46	6.93	13.47	10.23
Cla014817	12.86	24.06	3.09	9.56	12.9	2.38	5.88	9.53	11.9	4.56	5.77	10.32	16.52	2.98	0.09	6.76	14.09	9.9
Cla014822	18.19	37.03	5.53	23.69	37.61	5.78	28.37	28.17	33.58	23.7	11.17	18.89	58.57	5.9	0.32	21.26	25.18	28.07
Cla014824	42.58	42.51	8.09	26.97	27.79	4.46	12.25	28.27	44.75	11.73	26.9	15.99	51.58	17.46	0.17	20.98	50.23	25.46
Cla014832	22.35	20.86	3.63	25.85	23.61	7.98	4.68	47.73	21.69	3.81	71.21	5.11	50.56	76.9	4.16	37.67	69.61	11.88
Cla014850	28.73	32.5	9.33	25.11	35.72	5.7	11.38	30.16	36.28	13.99	11.38	26.39	45.89	6.85	6.55	15.71	28.88	21.95
Cla014866	11.86	11.18	5.48	14.3	16.85	3.47	21.75	11.13	16.25	12.07	7.92	7.33	14.51	4.38	2.04	9	14.66	13.89
Cla014882	81.5	127	28.81	123.48	136.7	14.52	97.47	88.48	192.02	71.25	56.77	57.37	150.58	16.41	32.37	55.01	144.89	129.23
Cla014900	10.21	9.67	4.01	30.71	15.58	3.91	16.86	13.73	15.85	10.31	10.93	9.3	12.22	4.73	2.82	8.36	29.64	15.91
Cla014902	19.42	11.4	22.95	7.16	7.36	20.84	3.26	13.33	13.18	13.08	7.66	21.87	10.45	19.34	7.35	11.65	9.41	16.45
Cla014903	40.52	65.48	17.28	71.05	54.98	18.91	24.91	50.7	75.04	39.32	36.84	39.53	65.27	21.48	38.5	33.33	70.07	60.56
Cla014905	26.45	45.94	11.54	56.04	44.54	25.11	31.94	46.77	61.73	30.99	41.47	36.9	53.02	24.39	29.25	24.28	56.6	50.9
Cla014913	11.03	16.93	4.46	21.16	25.78	7.02	37.22	16.07	14.51	15.91	6.89	10.7	20.27	5.08	6.01	15.76	16.38	12.62
Cla014926	11.51	12.23	10.18	22.57	13.13	7.2	18.08	11.87	13.84	21.24	17.55	7.55	12.1	14.08	1.3	14	15.67	15.6
Cla015007	11.95	2.12	22.57	193.74	44.18	22.14	66.52	92.01	100.8	118.16	65.78	10.36	46.63	26.7	0	64.27	178.8	158.84
Cla015017	13.8	38.33	8.58	37.74	30.19	11.31	45.07	28.64	31.1	24.81	9.2	24.21	35.01	9.4	385.21	19.81	41.18	23.78
Cla015022	527.4	343.42	532.47	259.96	184.31	524.21	142.79	646.05	311.54	304.4	831.85	868.42	394.43	605.92	18.49	563.24	246.14	240.27
Cla015028	35.4	146.47	54.66	114.86	34.38	77.83	33.61	39.12	39.51	37.61	169.98	31.74	68.49	206.53	2.47	39.29	148.06	50.97
Cla015040	434.36	884.06	175.53	1236.55	76.83	224.25	74.37	863.35	198.96	374.41	309.16	297.07	238.2	198.52	5.92	546.03	1449.1	276.88
Cla015059	10.46	12.9	8.2	25.6	9.13	7.19	9.26	17.19	15.77	17.95	14.94	14.31	11.53	8.36	0	9.77	19.2	25.2
Cla015086	21.55	44.58	109.53	5.94	1.74	84.56	1.11	19.53	9.05	10.31	47.05	76.47	2.09	63.93	0	9.56	6.62	18.93
Cla015092	33843.2	18067.7	27792.6	5967.19	31067	18431.1	20232.8	24049.7	24559.2	17666	11672.4	29548.3	32553.2	24133.9	2684.44	27938.9	7519.22	19605.1
Cla015100	18.43	9.93	17.66	70.03	56.09	18.33	109.61	42.65	53.66	39.61	10.1	14.76	37.53	16.09	642.85	73.73	73.84	31.46
Cla015122	24.91	15.81	37.81	4.26	2.32	17.68	8.55	7	3.8	3.18	26.88	79.52	2.89	32.67	3.35	3.91	7.72	6.24
Cla015132	13.67	7.95	23.58	10.62	20.05	25.69	14.52	25.81	20.16	22.67	17.56	25.98	19.12	18.15	6.09	29	10.81	16.49
Cla015133	181.56	84.32	85.36	24.14	29.58	24.36	88.05	54.24	28.18	23.93	25.82	367.45	16.84	31.84	24.38	38.91	42.89	20.2
Cla015139	176.12	218.09	285.49	142.44	150.66	398.51	186.52	195.57	151.29	219.95	128	283.61	147.83	175.79	38850.5	227.68	251.98	137.33
Cla015144	14.48	28.69	36.05	12.41	7.54	58.14	2.47	20.56	12.75	10.3	33.38	36.12	10.24	40.44	4.17	14.52	16.09	16.43
Cla015150	19.48	26.95	8.75	21.98	17.63	8.43	7.66	16.05	19.6	13.81	18.18	17.16	23.99	12.92	1.13	12.07	20.64	22.7
Cla015195	160.7	134.48	125.98	320.52	96.2	325.77	76.1	153.18	116.49	211.26	178.58	152.9	57.81	174.94	60.16	139.61	215.88	185.87
Cla015201	21.91	26.1	17.49	3.73	10.48	22.64	2.72	9.65	9.03	5.25	11.25	28.24	16.17	25.51	4.3	11.52	10.65	10.76
Cla015209	12.86	12.12	32.12	11.83	2.78	22.13	0.37	18.19	11.94	6.15	29.02	28	5.71	21.6	10.87	7.13	12.11	10.41
Cla015230	99.81	70.31	88.18	220.92	152.52	202.9	394.08	187.48	129.05	235.44	134.47	88.55	103.83	205.53	538.46	217.34	179.43	142.5
Cla015265	12.29	16.31	4.97	11.53	8.87	2.2	2.09	7.82	11.46	5.82	8.06	9.39	11.02	2.98	0	5	12.42	11.3
Cla015271	36.41	98.72	83.3	20.91	53.69	99.57	21.51	49.62	50.77	29.31	286.69	71.57	62.11	180.63	0	44.85	43.63	29.89
Cla015275	11.82	11.38	5.15	10.84	16.17	4.59	9.46	10.4	19.11	9.68	7.4	8.4	16.06	4.34	5.83	7.52	15.04	14.38
Cla015278	14.57	23.41	7.07	17.58	18.88	5.14	17.01	13.41	13.67	15.15	7.55	17.47	20.54	7.4	2.52	13.01	16.11	16.15
Cla015311	10.47	9.39	10.78	30.73	22.83	8.12	36.16	19.42	19.92	29.58	19.59	8.31	18.95	10.78	1.71	19.84	25.89	28.73
Cla015313	1398.31	1282.92	1929.57	742.9	1985.24	1757.03	2193.44	1719.15	1487.33	1142.07	1163.53	1587.71	1803.89	1175.16	9170.75	1726.37	860.39	1208
Cla015334	11.25	12.8	6.49	14.65	14.4	7.07	10.32	12.08	12.24	10.47	11.59	11.95	11.77	9.66	1.35	12.66	12.38	10.06
Cla015344	29.17	42.17	8.22	26.57	43.68	5.65	27.07	28.07	36.77	16.98	12.85	23.53	52.53	5.23	22.46	18.51	29.29	28.6
Cla015353	10.24	17.39	3.1	12.41	11.03	2.16	4.29	10.46	13.6	6.25	5.42	9.93	14.98	1.6	20.4	5.19	14.86	10.78
Cla015354	11.28	17.37	3.7	15.75	21.72	2.25	19.59	9.45	13.49	9.33	3.94	7.81	17.04	3.06	5.73	4.93	15.41	8.36
Cla015355	14.46	36.93	9.63	36.16	24.74	10.61	22.66	25.03	28.28	20.7	9.21	25.03	36.62	10.32	0.67	19.68	29.71	31.31
Cla015401	34.94	40.28	73.38	32.37	54.03	109.55	47.58	56.91	46.46	71.43	52.57	74.11	37.69	62	69.9	68.93	32.25	41.43
Cla015413	22.29	23.3	9.91	20.88	18.03	8.03	10.06	19.33	10.47	7.87	8.67	15.66	26.25	10.54	5.31	17.52	67.34	11.24
Cla015416	19.89	28.11	11.28	26.24	25.17	8.38	18.85	18.09	24.53	17.96	18.35	16.02	27.81	11.77	3.59	15.24	24.11	26.58
Cla015426	23.32	39.87	5.25	31.72	34.3	6.53	23.79	23.99	41.42	16.7	9.25	16.7	41.46	5.16	8.91	17.62	41.09	25.26
Cla015431	62.4	101.52	42.93	108.73	76.49	44.66	53.55	68.03	112.06	66.44	87.77	61.44	83.49	54.49	20.9	50.83	102.64	99.3
Cla015433	21.97	36.37	2.89	11.98	33.12	3.46	15.13	16.87	40.8	10.38	12.44	7.79	36.88	3.37	40.78	10.76	22.28	12.04
Cla015435	10.35	12.77	7.12	19.33	24.18	5.08	25.65	15.22	19.18	18.95	16	6.95	19.13	8.6	0.24	13.47	16.52	14.28
Cla015449	12.81	14.57	12.85	48.24	26.99	9.36	37.36	17.94	28.65	39.48	19.43	7.33	23.64	8.9	24.48	19.63	31.61	32.59
Cla015463	119.21	78.68	303.31	105.49	54.77	484.33	47.92	219.83	103.94	93.27	171.75	449.83	105.14	188.14	329.79	185.51	112.35	87.37
Cla015493	18.7	38.32	5.17	20.76	14.21	4.1	4.99	13.01	15.87	8.35	9.67	17.77	27.01	5.62	2.91	7.45	23.83	16.79
Cla015494	58.14	79.82	26.46	92.51	77.77	13.57	69.78	61.71	119.21	50.16	49.57	43.77	91.5	15.84	46.66	40.12	110.36	90.84
Cla015507	80.18	75.67	111.69	32.49	61.69	89.37	61	68.28	83.43	70.89	66.27	93.21	40.06	64.99	316.18	56.29	43.78	70.9
Cla015512	12.84	16.37	13.24	64.3	13.22	5.55	15.5	23.99	30.34	20.36	32.57	15.58	13.87	21.19	23.3	9.88	74.08	49.24
Cla015513	14.33	17	5.11	12.47	14.46	2.07	9.97	9.65	10.72	8.07	10.36	7.98	17.87	4.14	0	7.37	12.1	11.13
Cla015514	96.46	86.88	124.82	61.47	89.76	158.76	90.14	100.41	88.53	130.9	173.95	135.32	96.46	238.68	15.99	110.1	42.4	80.02
Cla015518	13.96	34.64	8.45	20.89	16.22	11.24	9.52	13.69	18.01	11.86	11.04	14.58	22.47	10.53	0.21	8.48	23.87	20.34
Cla015525	37.61	48.42	16.45	37.83	50.64	8.25	23.34	37.45	61.08	25.04	33.33	25.6	59.28	20.53	6.63	24.76	47.73	42.8
Cla015533	62.78	59.98	71.98	427.22	61.23	189.42	68.24	214.57	87.12	133.03	173.03	62.13	64.76	260.79	42.21	153.59	307.45	208.33
Cla015536	10.22	17.09	9.61	28.81	11.58	4.07	17.61	12.89	14.76	16.03	12.57	9.41	11.49	5.99	11.2	8.66	22.89	22.18
Cla015541	37.41	16.22	10.97	24.56	27.8	18.8	15.68	51.09	41.01	19.27	11.65	14.7	43.95	11.62	0	43.89	33.69	22.77
Cla015554	16.35	23.35	3.58	15.94	25.99	3.57	22.25	13.25	21.91	12.21	7.69	10.18	25.58	2.53	15.91	10.6	17.48	17.79
Cla015555	29.13	41.57	11.13	26.81	42.1	3.1	33.54	26.51	50.35	17.14	15.91	16.53	40.1	5.48	17.19	16.5	37.41	32.28
Cla015556	28.74	34.66	11.79	48.99	67.7	3.82	53.21	39.82	80.45	34.66	24.68	13.62	64.63	7.04	22.59	28.31	53.83	50.41
Cla015558	18.75	26.81	8.67	27.11	20.02	6.49	13.07	17.98	21.19	17.43	14.75	17.72	23.58	8.45	0.99	14.48	28.38	24.21
Cla015566	11.67	13.33	6.7	14.36	15.45	5.46	10.38	11.2	12.29	10.7	16.07	8.2	13.42	11.63	9.02	9.09	15.74	12.19
Cla015569	443.29	320.9	651.06	306.79	510.25	547.42	666.41	415.28	435.62	542.76	437.83	399.12	469.01	525.12	63.46	526.26	223.36	465.37
Cla015571	12.15	22.08	5.41	26.47	14.25	5.13	10.31	14.53	16.3	12.15	11.69	14.21	19.02	6.45	0.57	10.01	26.93	17.56
Cla015572	14.69	7.07	5.99	20.9	18.37	4.86	25.42	16.15	14.11	16.68	11.13	7.46	12.69	8.26	0.14	17.36	21.51	14.71
Cla015574	44.55	46.46	18.47	138.01	31.79	15.62	27.13	63.48	53.94	37.56	43.84	47.83	45.89	20.26	40.55	34.66	136.99	70.6
Cla015625	182.22	381.48	168.78	74.06	15.72	160.4	58.92	51.08	32.64	32.88	172.2	579.84	21.2	239.08	6.21	42.61	76.39	35.91
Cla015626	19.55	25.41	13	86.8	48.42	11.33	88.82	36.61	41.5	58.9	28.92	14.92	33.38	13.65	25.42	30.28	64.51	48.96
Cla015635	244.06	121.8	519.51	217.06	221.56	1302.99	151.5	382.85	231.14	222.17	663.34	464.65	203.25	896.77	260.09	357.55	199.67	211.29
Cla015639	19.73	32.16	8.63	23.48	27.07	8.2	18.76	18.38	31.47	14.95	15.15	14.82	30.2	9.13	9.48	15.06	34.88	21.82
Cla015648	17.02	10.12	41.4	453.01	45.81	80.15	183.28	61	128.29	312.45	93.03	9.5	36.23	25.14	3593.14	92.25	393.98	195.51
Cla015651	452.05	1479.83	1377.22	537.64	175.65	1537.18	103.43	424.38	707.79	528.89	574.31	1029.98	511.38	867.07	6010.69	211.75	1421.9	435.99
Cla015652	5987.03	3738.22	5135.95	2390.78	2671.89	7170.63	4430.63	2963.59	1885.98	2800.35	2545.09	4896.87	2365.64	3897.62	99901.4	2882.8	3273.33	2615.82
Cla015657	39.8	106.45	30.87	9.57	47.25	18.17	19.14	44.73	49.93	20.71	27.41	54.24	70.22	18.93	0	30.94	36.11	20.71
Cla015673	15.35	27.46	4.25	18.58	25.79	2.5	10.88	13.62	23.14	6.96	6.76	9.83	30.32	2.47	0	8.46	19.22	19.36
Cla015676	39.71	49.47	17.89	43.82	58.55	7.35	33.07	44.32	67.68	30.43	37.8	30.09	65.45	15.02	11.08	25.3	51.29	51.74
Cla015680	66.56	113.17	125.21	33.55	35.36	172.22	71.34	25.45	33.46	81.89	87.42	93.91	25.87	84.09	2862.22	22.15	64.02	36.1
Cla015685	16.07	18.9	7.69	17.61	21.98	5.76	11.86	17.13	20.86	14.81	13.68	13.35	24.63	8.63	0	13.57	18.38	19.15
Cla015704	56.46	57.75	67.39	33.48	35.03	92.86	71.93	38.76	43.95	43	33.83	80.34	30.93	91.67	85.14	40.64	41.4	38.31
Cla015706	14.86	15.1	4.75	11.44	22.1	1.49	9.43	13.39	18.14	9.61	6.9	9.16	28.66	2.74	31.8	8.76	12.56	18.46
Cla015709	13.29	11.1	17.44	7.21	9.36	7.96	5.85	11.16	12.35	7.79	18.77	14.74	12.15	14.33	1.78	8.78	6.57	10.59
Cla015723	83.2	57.15	67.92	142.33	48.55	48.19	40.49	143.31	91.13	116.69	113.71	89.33	48.72	69.88	1.41	65.24	120.15	153.12
Cla015724	10.08	15.32	4.96	11.79	11.16	4.08	10.81	8.99	10.32	9.28	8.83	11.14	13.29	5.71	2.97	7.68	11.54	11.82
Cla015731	74	106.95	61.4	228.41	21.94	24.04	12.43	45.68	78.27	76.22	82.25	57.43	57	55.96	9.2	37.34	153.93	255.37
Cla015753	17.56	20.66	6.17	14.26	17.41	3.93	7.82	13.26	15.19	9.76	9.12	14.31	23.72	4.8	0.81	10.93	16.47	15.39
Cla015783	49.45	28.62	53.3	15.03	17.48	61.5	7.29	28.32	14.27	28.94	31.39	66.25	16.73	80.09	0	25.34	10.53	39.83
Cla015786	32.96	43.1	117.84	36.45	17.97	251.69	25.83	40.34	27.02	36.61	199.91	49.19	24.35	383.64	0.2	33.17	26.71	35.57
Cla015795	33.56	28.23	11.28	24.24	44.58	5.76	20.74	27.61	31.9	21.93	18.29	23.04	44.78	12.82	6.24	26.08	26.01	26.55
Cla015813	20.53	18.51	7.5	17.34	22.13	7.66	23.81	15.81	18.59	14.24	10.35	14.64	22.52	8.32	0.83	15.42	18.5	15.07
Cla015823	16.84	13	28.72	7.34	11.83	14.02	5.53	10.01	14.97	9.05	19.57	16.33	11.32	17.11	23.55	8.1	7.44	12.8
Cla015826	227.38	301.8	601.36	200.36	158.7	1019.84	267.4	198.34	212.31	421.93	445.88	620.56	114.86	515.3	12437.7	221.8	274.71	237.36
Cla015841	19.32	33.9	10.11	23.63	27.23	8.62	21.59	21.98	25.82	20.57	12.2	21.65	36.48	10.04	29.47	17.75	23.21	25.2
Cla015873	30.24	56.77	19	44.16	49.71	14.3	32.36	38.52	42.23	36.85	35.63	38.1	46.39	20.93	1.74	26.38	49.76	41.97
Cla015874	40.24	34.76	22.47	47.27	38.79	9.51	18.84	40.29	35.12	33.97	31.09	46.7	43.43	19.83	0	33.32	46.43	45.03
Cla015878	74.28	133.43	44.61	235.68	184.8	25.26	410.09	98.6	193.96	236.25	95.37	47	141.14	31.13	639.27	95.85	157.06	154.82
Cla015882	26.33	33.44	15.93	35.16	33.34	9.71	31.61	24.07	29.48	19.46	24.67	23.09	30.98	16.64	7.02	18.92	37.4	25.45
Cla015890	11.2	13.34	6.03	15.98	19.15	5.92	20.03	13.8	13.72	16.27	6.19	13.2	16.66	5.63	5.15	15.49	14.6	12.52
Cla015936	342.09	535.23	52.77	443.94	487.32	42.82	255.59	722.45	655.15	171.9	59.94	498.74	365.1	26.35	316.47	233.25	990.89	532.34
Cla015937	129.85	296.14	37.19	883.99	426.53	45.1	572.93	571.94	602.84	305.74	55.23	196.52	532.79	21.74	181.76	231.99	1247.93	711.19
Cla015947	54.15	58.49	77.11	161.57	47.16	143.97	49.88	77.43	56.93	80.74	72.15	63.24	47.11	79.9	148.4	72.89	135.79	85.36
Cla015961	15.56	25.32	7.46	16.89	11.1	4.64	2.68	13.28	19.09	9.28	14.07	11.45	20.65	6.5	0	9.64	20.24	18.38
Cla015976	22.87	29.67	48.92	8.67	34.72	20.44	16.19	22	36.39	14.86	14.03	17.35	22.28	17.78	11.24	28.25	11.45	21.46
Cla015980	12	12.28	4.89	18.89	20.68	4.43	16.14	16.94	21.76	14.12	7.06	12.2	20.13	5.21	10.34	10.93	22.08	17.86
Cla015994	15.83	22.59	8.43	20.65	19.26	4.13	4.95	16.16	22.69	11.43	13.29	12.73	27.81	6.43	0	12.49	23.99	18.56
Cla016007	24.42	25.24	10.52	31.09	36.95	5.39	60.18	26.6	33.64	33.02	17.13	13.77	29.66	6.4	9.16	29.28	32.27	21.71
Cla016009	29.24	10.86	10.3	2.1	0.93	6.63	9.35	4.42	1.15	1.38	4.22	163.01	0.18	14.18	4.11	3.54	3.09	0.18
Cla016012	267.33	430.63	165.23	347.42	206.89	89.68	154.74	238.97	393.65	176.77	238.23	191.13	262.93	115.39	131.09	223.62	390.72	347.78
Cla016019	20.57	39.9	6.83	17.05	20.34	5.39	8.49	12.86	16.56	11.79	3.75	21.04	18.32	2.83	2.56	9.09	15.49	20.34
Cla016038	101.9	448.72	236.57	51.35	51.99	282.56	26.41	85.08	53.08	60.89	166.66	266.3	65.12	351.72	5.52	88.72	58.28	53.71
Cla016039	26.04	19.33	11.33	55.66	56.71	7.78	70.75	39.83	78.61	51.63	29.64	12.77	48.14	14.05	4.31	28.37	67.56	60.54
Cla016043	57.47	49.75	61.08	29.51	58.06	129.11	67.93	49.69	40.33	58.75	72.96	55.91	40.23	123.61	28.84	72.23	20.46	30.48
Cla016048	132.31	149.36	128.88	357.47	93.35	68.99	70.06	168.38	124.65	154.33	112.64	117.23	110.21	95.39	434.54	143.25	398.9	205.39
Cla016082	21.2	28.23	41.11	14.12	17.78	23.36	20.19	14.65	16.62	18.55	21.11	33.23	16.77	29.38	4.54	19.52	14.14	16.32
Cla016087	11.5	8.32	6.27	14.36	17.11	3.99	11.35	14.02	13.18	13.96	13.01	9.41	15.58	6.97	0	14.06	12.87	13.13
Cla016161	162.83	127.63	64.95	27.14	44.04	19.86	9.15	33.16	46.13	35.99	59.76	75.78	83.75	53.11	0	33.72	33.57	46.15
Cla016179	69.71	94.92	138.85	312.88	193.65	70.08	217.59	150.28	237.33	246.07	228.5	64.11	153.47	121.53	59.23	138.52	258.98	297.2
Cla016180	14.39	15	10.41	42.85	15.96	6.7	4.21	72.66	58.29	26.06	20.96	7.96	26.38	8.38	0	23.28	71.3	46.41
Cla016199	69.39	77.49	29.27	88.51	79	20.14	29.74	82.5	95.74	63.03	63.22	59.16	103.31	40.99	1.4	51.34	94.55	84.69
Cla016229	25.59	60.75	15.82	5.03	10.58	1.54	0.75	11.63	18.16	4.29	14.49	19.56	16.95	6.68	0	9.95	11.13	12.57
Cla016246	10.28	11.36	3.96	8.79	11.82	0.95	5.62	8.15	11.65	4.51	7.33	6.08	14.95	2.98	0	5.44	10.63	10.66
Cla016249	72.47	86.23	39.72	90.59	89.26	29.44	48.87	94.4	83.75	65.2	60.89	87.3	102.49	40.34	50.17	72.97	93.81	78.6
Cla016271	10.61	11.23	3.95	11.93	12.74	3.77	10.58	12.55	12.8	11.14	6.97	10.18	16.42	4.53	0.58	7.9	12.46	11.25
Cla016274	21.47	10.77	23.33	8.98	20.38	29.34	21.67	18.29	12.99	15.32	13.76	20.14	17.17	18.1	5.46	29.48	9.55	11.8
Cla016275	23.33	95.22	54	14.12	9.3	28.04	10.91	17.18	9.13	12.02	17.51	72.44	10.19	20.23	4.74	15.38	15.86	9.91
Cla016279	14.64	7.92	6.5	21.16	22.29	4.85	28.29	20.99	23.46	20.03	12.26	11.86	22.59	5.51	3.29	21.36	23.86	23.52
Cla016288	119.26	146.8	72.73	28.05	47.33	45.02	26.4	53.28	40.94	41.63	42.96	78.68	33.77	43.56	1.21	73.04	36.89	42.11
Cla016304	38.61	45.32	70.63	22.88	24.67	38.74	37.73	26.75	26.12	40.6	42.85	47.13	25.92	56.29	9.44	32.93	22.15	30.58
Cla016307	39.86	38.65	43.38	105.31	64.42	46.02	109.02	64.68	44.38	118.67	66.75	40.62	54.77	55.63	0.17	97.22	80.92	50.43
Cla016320	19.18	31.13	12.34	29.06	24.11	10.46	16.59	22.41	26.86	23.3	16.38	26.1	30.33	11.84	0	18.95	27.06	28.01
Cla016321	21.2	24.74	42.5	136.17	23.51	57.88	40.5	70.51	58.74	62.46	85.46	45.65	24.8	86.47	165.24	42.55	131.19	95.74
Cla016322	27.59	28.97	18.61	87.24	49.41	14.28	80.08	53.93	42.39	31.46	39.1	19.52	54.02	25.8	248	43.1	93.87	51.12
Cla016360	75.23	90.71	60.64	139.12	91.43	32.96	106.91	86	113.74	88.28	73.78	58.05	84.6	60.7	19.08	80.43	128.79	111.33
Cla016370	17.82	31.22	8.73	24.57	20.56	6.58	12.26	17.68	20.08	14	16.99	17.09	27.86	8.59	1.34	11.26	28.05	20.31
Cla016373	26.91	23.21	24.19	10.75	17.95	25.8	14.15	16.43	10.85	14.11	19.1	31.16	15.35	28.02	1.78	20.04	8.68	10.6
Cla016390	24.29	21.99	14.75	31.68	23.82	7.24	5.76	31.31	36.59	29.47	20.83	34.14	40.77	12.59	1.99	15.72	29.98	48.38
Cla016396	295.63	195.82	69.61	24.78	29.69	43.31	145.79	75.38	26.23	31.56	44.79	618.92	21.14	62.08	2.1	52.8	50.22	19.24
Cla016402	14.74	11.75	11.54	24.8	16.04	14.84	17.62	24.37	11.31	12.43	11.67	10.24	15.19	12.74	28.44	23.78	25.5	14.55
Cla016404	251.23	251.27	168.01	414.85	230.67	110.93	146.07	313.38	269.1	196.49	291.81	192.28	300.46	221.85	17.57	233.82	433.12	318.97
Cla016410	15.89	28.98	7.88	29.62	25.45	7.48	35.94	18.89	24.6	22.39	9.93	18.74	26.27	6.48	9.91	17.17	35.17	23.04
Cla016415	13.01	18.97	4.47	27.03	38.38	6.09	31.42	31.86	40.43	20.78	7.49	17.24	47.4	3.58	5.8	18.44	28.41	24.54
Cla016418	103.47	64.75	44.59	21.07	8.92	42.52	46.28	36.96	11.42	15.15	32.33	371.96	7.07	29.94	221.3	31.66	48.79	11.64
Cla016421	70.66	38.71	48.16	148.05	100.8	77.87	58.07	163.49	194.02	198.04	65.45	55	92.11	59.34	2.99	169.13	125.55	230.79
Cla016435	84.04	123.9	90.71	30.33	47.7	39.86	24.98	42.72	58.36	39.78	82.1	82.33	46.07	45.83	6.93	34.58	41.2	50.85
Cla016444	18.36	12.38	13.77	6.87	10.28	5.88	8.42	8.28	16.01	9.45	10.43	9.38	12.6	8.37	1.03	9.45	5.07	10.34
Cla016474	35.38	46.14	9.08	27.55	44.15	6.83	32.19	37.85	30.01	30.18	13.97	28.42	48.8	6.08	3.24	38.14	38.28	26.43
Cla016509	31.4	38.79	12.57	28.65	47.85	7.4	18.41	28.14	34.5	18	18.34	22.5	51.61	10.46	6.47	18.35	30.72	22.31
Cla016510	39.32	31.07	39.66	102.01	57.94	37.53	59.81	64.52	50.84	82.74	67.64	31.49	49.19	52.83	81.09	68.32	65.02	78.53
Cla016511	320.22	288.27	723.24	2254.22	580.75	1005.89	1662.48	925.86	840.11	1974.28	892.38	424.7	349.98	548.12	6089.88	808.32	1441.89	1455.66
Cla016512	727.04	461.09	1363.2	3408.69	1174.41	2351.68	2993.93	1646.52	1255.84	2830.13	1262.1	831.05	701.31	1118.78	3192.3	1630.69	2685.36	2099.95
Cla016518	20.92	15.03	24.65	72.33	19.07	28.31	19.31	54.81	42.67	64.41	42.62	32.41	17.16	24.17	7.24	36.28	53.77	68.31
Cla016555	22.81	24.51	35.39	90.14	36.42	37.05	64.47	43.3	43.98	56.15	54.17	28.53	31.85	49.12	15.52	41.62	74.95	56.86
Cla016561	29.07	14.87	40.48	19.19	12.94	20.92	5.91	24.13	24.1	28.78	28.18	44.62	14.49	26.08	0	14.82	24.88	34.2
Cla016564	23.4	42.85	10.23	34.84	30.72	9.97	22.94	26.17	30.06	23.01	15.79	26.06	40.27	11.37	49.98	17.63	35.45	30.66
Cla016567	29	43.57	19.51	115.67	17.2	15.4	21.29	40.94	38.53	13.09	34.1	24.95	37.68	25.04	22.74	26.82	145.64	39.1
Cla016576	12.01	16.74	5.93	13.95	27.75	1.34	23.09	15.07	31.91	9.29	5.76	4.85	16.79	2.61	8.08	8.84	14.49	17.59
Cla016580	126.35	149	75.09	178.62	166.6	56.35	158.06	145.86	157.71	146.54	139.2	116.87	167.85	81.82	26.06	116.91	158.12	168.88
Cla016588	12.81	20.54	4.69	24	20.17	3.16	17.69	12.91	22.4	10.63	10.1	9.65	24.02	4.8	0.09	10.21	24.23	18.36
Cla016590	23.81	30.22	9.11	31.87	43.06	8.03	41.21	29.75	34.56	30.52	10.32	23.55	42.72	6.91	4.64	25.57	31.92	34.13
Cla016616	15.82	13.68	16.93	44.28	25.26	29.19	44.57	32.67	33.05	43.88	21.27	7.89	23.08	14.78	21.91	36.23	32.3	38.85
Cla016644	43.87	41.47	76.6	37.7	32.18	73.35	36.83	39.38	42.39	49.5	78.21	42.05	37.78	83.25	6.37	42.57	34.36	49.35
Cla016655	44.9	50.53	46.5	191.31	6.94	26.54	14.02	45.56	44.55	35.08	50.77	58.51	19.43	18.67	0.46	12.54	437.64	119.96
Cla016683	116.67	148.26	122.48	52.36	80.43	91.16	153.39	81.15	79.19	98.44	93.34	146.2	79.13	112.6	340.59	92.96	60.49	60.18
Cla016695	85.48	266.44	125.13	61.07	19.66	361.93	8.88	86.78	41.87	38.29	178.61	313.29	43.29	431.45	0.81	73.02	66.6	39.52
Cla016696	240.82	298.02	432.07	206.94	129.41	1023.46	73.64	311.37	161.11	141.99	552.28	511.44	164.15	859.45	5.02	293.21	190.17	145.57
Cla016727	10.36	7.76	15.57	93.32	15.59	32.23	16.21	12.81	24.45	28.44	23.58	12.36	25.97	19.76	3.74	21.37	131.16	21.4
Cla016736	20.62	28.13	12	27.14	28.84	5.79	21.12	20.03	31.39	16.4	22.95	17.54	27.84	10.17	0.66	15.11	32.82	28.91
Cla016738	32.79	20.18	17.46	1	61.5	16.17	111.24	39.43	56.07	13.09	11.31	15.89	61.54	11.29	153.13	57.61	15.13	11.07
Cla016743	10.29	16.96	3.38	13.25	24.67	3.34	47.91	8.63	18.22	15.75	6.88	4.93	18.58	2.04	4.14	10.82	12.84	9.87
Cla016761	25.82	62.52	30.68	13.36	23.23	15.1	25.89	20.54	18.47	23.25	17.69	26.51	12.3	23.21	8.01	19.73	11.85	13.43
Cla016762	57.38	290.76	147	34.59	8.18	77.62	11.09	24.52	13.74	9.24	41.93	353.71	13.68	60.96	122.69	16.78	52.25	12.94
Cla016773	74.05	73.06	41.23	133.17	59.24	32.54	34.8	73.52	55.26	49.83	64.44	65.35	75.2	50.16	5.68	66.63	113.73	74.47
Cla016789	57.53	47.89	78.02	170.72	102.82	66.02	91.81	93.31	140.88	112.83	66.17	17.56	92.21	53.39	27.75	100.24	145.44	140.53
Cla016794	43.95	37.13	65.18	14.56	23.96	75.77	9.47	39.15	32.03	29.36	26.36	31.67	34.43	40.07	16.43	32.18	21.02	34.03
Cla016797	635.19	400.05	757.28	356.29	798.47	1134.32	808.35	716.58	557.79	689.51	381.53	512.91	601.54	660.38	438.94	990.59	316.39	493.24
Cla016814	144.23	232.53	52.08	199.89	170.82	12.59	186.26	185.53	206.76	134.14	93.89	71.93	212.41	23.25	8.73	128.15	218.42	206.29
Cla016815	49.62	106.05	19.42	93.12	56.96	7.46	58.66	78.75	79.03	47.83	44.91	29.35	70.83	6.26	119.49	55.41	103.94	89.87
Cla016816	62.24	71.63	12.38	34.81	113.65	10.25	50.72	92.06	111.84	59.61	25.03	41.52	130.33	10.56	80.5	77.53	44.03	70.6
Cla016817	72.83	73.05	16.55	44.42	140.06	8.51	109.01	99.75	130.58	75.65	25.1	43.07	143.26	9.49	5.52	74.53	56.09	74.69
Cla016832	17.78	7.87	4.2	17.35	9.85	1	7.94	12.77	7.75	7	6.09	8.48	11.91	3.89	8.88	9	23.47	9.84
Cla016836	115.62	202.79	56.22	173.55	147.28	39.4	58.64	127.35	211.82	75.31	107.82	102.13	191.84	52.21	0.18	79.01	228.09	152.16
Cla016849	37.15	30.12	26.69	65.43	57.38	14.61	68.36	44.93	53.45	43.59	27.24	20.63	49.71	26.06	6.86	41.73	53.69	48.24
Cla016863	103.67	203.36	224.66	91.79	95.55	148.37	88.72	99.78	88.59	82.61	213.33	170.34	85.42	201.91	5.71	94	95.75	91.35
Cla016868	16.09	28.57	6.15	17.04	18.09	4.94	15.7	15.18	18.97	10.99	8.19	13.05	19.67	4.64	3.2	10.27	22.17	13.42
Cla016875	118.35	216.08	156.66	457.64	260.4	87.34	672.73	197.26	333.01	439.8	276.06	72.93	244.59	91.56	91.84	231.82	502.21	298.38
Cla016899	13.51	17.4	5.56	18.95	32.06	5	24.98	19.36	24.26	20.08	6.41	16.11	32.76	3.76	1.19	15.73	19.23	21.72
Cla016902	12.13	9.33	9.49	21.07	24.25	3.09	45.92	14.25	22.21	20.78	12.44	5.6	24.96	6.71	158.3	12.25	23.39	23.84
Cla016916	19.86	19.75	8.97	39.35	33.4	4.17	17.3	27.93	31.12	20.61	14.85	20.43	34.99	6.78	0	17.12	40.28	29.9
Cla016917	10.73	15.42	6.48	24.86	34.83	2.32	25.92	21.24	28.17	20.81	10.89	9.48	28.44	4.87	11.59	17.44	28.89	19.6
Cla016925	27.01	65.34	6.37	18.28	27.02	5.18	13.06	23.13	21.36	8.1	8.7	24.66	41.77	5.72	1.8	15.04	23.44	13.88
Cla016928	19.13	19.08	5.01	11.39	11.78	3.47	1.99	9.63	10.95	8.03	10.4	12.21	19.97	6.1	0	8.78	13.87	13.84
Cla016932	767.21	1201.02	584.38	7142.53	1237.66	405.48	2708.4	2044.84	2697.83	2463.96	1539.77	690.83	1351	653.82	82.28	1427.23	10955.4	3375.98
Cla016939	47.06	31.68	13.9	31.26	30.84	9.58	8.28	80.85	71.43	7.45	35.2	19.81	60.75	10.51	2.23	40.39	54.86	30.31
Cla016940	201.18	145.08	75.11	210.11	106.45	30.82	135.97	347.21	340.43	91.88	152.27	78.9	221.15	35.46	0.53	174.74	265.54	186.66
Cla016942	120.48	163.41	42.24	123.34	150.96	32.98	94.08	112.74	160.81	79.29	79.68	94.98	172.55	41.52	34.78	79.19	143.42	115.46
Cla016947	10.37	16.27	3.35	11.75	10.45	3.48	8.55	10.14	9.95	7.67	7.48	10.97	13.25	3.83	4.24	7.06	13.81	11.84
Cla016960	14.8	18.51	8.21	30.66	13.28	4.04	7.53	14.44	26.9	12.49	17.02	9.86	18.97	11.41	24.55	8.1	32.41	33.74
Cla016961	11.02	14.21	5.62	24.43	21.18	2.98	28.81	10.44	17.61	17.41	9.23	6.39	19	8.68	74.35	11.83	25.42	19.29
Cla016973	22.41	33.32	11.92	25.22	26.73	6.82	16.14	20.05	27.09	17.54	19.92	21.35	29.23	12.23	3.33	14.32	24.26	25.2
Cla016977	12.67	15.62	5.19	13.17	12.22	4.09	7.53	10.29	13.14	8.28	7.5	11.45	15.33	5.38	0.64	10.32	16.64	9.73
Cla016990	99.13	79.05	67.22	30.18	49.88	39.58	19.23	65.28	44.28	42.71	21.07	97.86	64.32	38.67	3.17	55.1	45.66	45.65
Cla016993	29.95	61.06	9.82	29.34	44.88	10.94	34.93	37.25	29.18	25.03	15.68	27.15	51.3	8.36	275.57	29.95	39.21	21.49
Cla017000	20.94	24.98	5.32	24.24	20.06	5.78	8.78	21.47	24.77	9.67	10.67	21.06	34.82	4.74	15.13	10.94	36.91	19.04
Cla017009	117.02	28.05	202.08	81.59	195.43	135.73	56.37	275.65	170.6	173.68	89.2	193.67	186.65	127.69	13.14	264.4	71.56	198.55
Cla017015	33.46	51.59	11.68	39.16	50.77	11.68	33.69	35.33	48.76	30.09	26.07	30.26	52.59	10.9	2.48	25.52	42.17	42.78
Cla017026	22.54	36.79	7.75	28.07	35.89	9.6	17.4	27.96	31.98	20.27	14.19	21.05	36.52	8.95	62.93	18.44	29.63	22.41
Cla017048	12.49	18.91	4.89	16.28	14.98	4	9.16	11.22	15.02	10.49	8.59	11.2	18.39	4.49	0.85	8.08	16.49	16.45
Cla017056	134.48	107.92	240.28	116.77	96.26	299.33	168.6	109.31	110.28	138.45	308.8	191.67	91.59	381.12	0.34	125.46	113.62	109.92
Cla017063	14.39	20.63	7.94	19.71	16.04	6.55	11.11	14.93	16.18	15.81	11.03	17.27	20.6	8.33	0	13.48	17.78	18.87
Cla017134	13.63	21.54	17.84	2.72	9.65	5.27	9.97	4.63	16.45	8.7	15.34	9.46	10.29	9.56	0	4.36	2.58	8.09
Cla017136	35.85	45.15	7.41	16.04	48.75	2.35	10.99	29.59	46.92	8.68	13.7	16.99	59.48	5.01	10.46	12.86	34.27	25.79
Cla017143	82.25	55.68	93.36	201.94	93.54	152.18	166.05	109.64	99.11	144.57	80.37	70.05	75.27	69.82	680.19	123.08	169.09	134.27
Cla017144	72.19	83.49	111.65	287.51	45.8	116.19	62.7	94.73	107.24	98.14	142.4	113.3	43.73	105.39	1266.4	61.88	334.34	151.83
Cla017147	14.9	11.68	15.2	7.09	19.99	14.98	19.68	10.97	10.8	18.08	16.16	9.8	11.22	19.78	1	11.85	7.5	10.76
Cla017167	16.14	27.44	3.72	20.99	22.84	3.77	12.75	16.74	23.5	11.83	7.06	12.93	26.34	4.51	8.19	12.32	29.92	13.78
Cla017196	43.74	388.53	85.49	42.46	26.58	35.07	13.77	36.12	32.33	26.15	68.8	168.52	40.92	70.12	1.58	30.27	43.15	33.15
Cla017202	14.1	25.68	4.41	26.66	17.93	4.05	13.18	18.82	21.21	10.94	8.25	13.86	25.5	4.81	2.81	11.49	28.11	18.14
Cla017207	22.96	76.61	43.63	9.34	12.06	4.77	10.35	8.56	19.8	5.61	30.11	34.69	16.04	18.38	1.34	9.21	15.03	12.85
Cla017211	30.93	66.58	13.75	37.8	33.28	8.23	16.96	27.77	33.11	17.07	18.74	24.86	42.7	10.28	8.93	21.03	41.37	28.73
Cla017224	37.41	38.59	25.39	58.61	69.31	5.98	62.06	49.39	58.29	50.89	31.6	23.12	69.34	12.85	5.9	41.19	44.21	59.33
Cla017228	10.95	23.21	10.58	24.72	4.44	5.4	4.03	7.21	13.96	10.46	14.55	10.36	8.3	10.06	6.39	5.18	22.47	23.5
Cla017232	27	12.43	16.54	40.16	41.4	32.63	43.17	43.95	28	44.46	24.19	17.65	29.56	23.13	5.88	62.24	25.76	35.56
Cla017234	146.81	273.7	142.08	70.5	22.59	62.26	52.69	97.18	37.67	24.99	84.74	458.02	21.56	77.75	360.4	67.07	103	27.97
Cla017241	26.66	29.67	9.67	24.85	33.05	5.94	28.85	21.23	29.25	15.57	26.96	18.72	38.35	11.63	2.48	16.16	26.71	26.98
Cla017248	15.97	26.13	8.52	22.45	21.89	7.94	15.85	17.25	20.65	15.01	13.61	16.79	24.86	10.34	1.42	13.93	20.59	21.1
Cla017253	16.18	9.01	18.65	9.05	12.25	17.62	7.79	15.83	10.82	13.87	10.13	16.8	10.97	14.23	0.87	12.21	8.9	18.4
Cla017263	43.86	36.45	49.1	23.76	46.18	59.4	61.86	52.63	39.71	42.66	29.6	42.21	37.72	45.18	413.26	79.76	32.49	35.64
Cla017289	15.36	11.28	9.21	24.19	13.8	6.69	16.01	19.85	12.01	17.23	13.5	11.03	17.53	11.77	10.74	19.68	19.94	15.38
Cla017294	22.9	23.58	39.38	18.82	17.14	79.91	19.68	25.13	23.84	25.56	38.38	26.39	17.02	80.64	23.96	27.16	19.59	17.19
Cla017305	30.65	10.7	20.65	9.86	15.47	23.41	6.93	19.22	13.97	22.67	7.76	21.41	16.06	16.99	0	17.7	11.47	20.58
Cla017309	11.6	15.92	6.05	13.69	11.11	4.14	5.74	11.41	10.56	10.73	9.2	13.92	15.21	6.23	0.4	10.26	11.63	13.53
Cla017311	37.46	87.48	20	80.1	49.72	27.32	43.9	58.61	66.94	40.18	23.49	50.28	64.22	23.65	45.93	42.41	104.48	50.86
Cla017314	549.89	436.55	600.55	274.78	530.7	414.26	418.04	407.3	436.26	441.58	430.68	399.81	489.62	511.08	26.73	471.16	255.71	434.7
Cla017316	16.25	24.35	10.4	22.03	14.43	7.23	2.89	17.33	24.48	17.67	19.47	19.21	26.25	12.16	0	14.22	17	25.96
Cla017317	63.18	83.72	25.96	61	51.72	18.01	18.46	51.78	52.71	38.6	39.75	58.95	75.6	28.09	0.61	39.37	54.3	53.33
Cla017331	131.11	170.14	175.94	57.82	86.92	113.59	69.22	77.93	90.62	88.72	189.17	144.54	83.62	161.52	3.64	78.35	54.73	84.41
Cla017355	17.51	36.2	4.36	12.21	28.27	3.08	23.86	18.49	23.67	9.04	4.93	14.76	29.94	1.81	94.06	10.08	19.72	10.61
Cla017361	167.91	182.41	350.69	142.36	145.09	600.48	227.2	165.51	143.03	167.43	304.18	233.2	111.74	403.21	66.74	200.25	139.93	143.68
Cla017363	25.65	25.43	26.25	8.66	13.31	12.78	9.47	10.53	7.98	8.57	11.7	30.75	12.89	19.53	9.23	10.04	13.03	9.64
Cla017419	13.03	39.92	6.3	18.74	11.63	4.56	10.37	9.18	11.27	9.19	7.2	12.36	17.7	4.26	2.96	7.8	25.45	12.28
Cla017438	15.73	21.01	6.03	28.24	28.83	6.79	51.9	26.82	19.33	22.86	4.29	15.01	25.69	4.61	97.26	19.51	34.53	21.62
Cla017445	22.51	55.6	5.62	33.52	32.32	6.28	12.68	32.29	33.33	9.87	8.36	23.89	50.75	5.36	4.01	15.5	49.3	23.8
Cla017458	86.6	190.3	53.28	23.06	48.65	9.17	14.63	29.25	53.79	25.47	40.07	76.6	49.58	20.42	6.14	21.41	38.32	52.98
Cla017459	23.49	41.61	7.76	23.11	35.64	6.42	19.73	24.13	37.9	16.54	8.54	18.9	51.5	5.26	1.59	20.69	25.84	27.58
Cla017487	17.08	38.86	4.57	22.34	16.01	5.12	10.03	15.89	18.7	8.98	6.84	15.64	27.05	3.87	0.99	10.02	25.63	20.94
Cla017492	366.75	501.42	211.96	75.34	75.93	79.71	267.74	208.04	70.77	42.4	157.2	630.89	51.25	82.77	513.28	137.62	196.23	31.33
Cla017498	29.91	57.55	12.79	36.72	35.28	12.75	22.35	29.2	38.24	20.51	24.72	32.87	45.68	15.13	1.84	20.3	34.47	37.72
Cla017514	10.22	12.59	3.58	13.85	17.48	2.25	15.95	10.15	22.96	6.76	8.11	7.05	18.02	1.34	14.24	7.07	17.21	11.54
Cla017533	11.25	4.78	9.33	20.44	8.24	12.4	12.67	13.02	12.15	11.45	9.56	23.89	7.92	21.11	19.77	11.98	24.01	14.92
Cla017553	19.98	22.49	8.78	18.99	20.72	5.54	11.71	23.45	16.91	13.59	17.64	13.56	25.23	14.52	1.58	20.34	22.35	17.88
Cla017581	13.17	29.36	5.16	22.89	16.6	6.11	12.56	13.7	20.99	10.66	5.74	14.64	24.99	4.41	3	9.3	23.24	19.76
Cla017583	28.24	37.95	31.39	14.04	22.56	25.12	11.85	19.89	19.93	15.63	41.69	35.59	26.34	46.69	0	20.25	13.77	17.9
Cla017584	10.11	14.29	1.75	9.6	9.5	0.7	8.74	5.64	12.09	4.2	3.39	4.73	12.83	1.66	0.69	4.29	11.56	10.34
Cla017585	10.14	13.02	4.73	13.96	14.64	1.32	10.98	7.85	10.22	8.31	6.38	6.98	17.27	3.1	1.58	7.08	16.13	9.37
Cla017598	15.77	37.96	5.08	42.52	27.56	8.42	11.36	26.12	48	11.79	7.47	22.07	40.81	4.07	7.93	14.58	66.05	33.31
Cla017612	67.79	51.43	43.69	19.4	49.94	32.8	26.75	41.89	41.38	32.44	44.04	31.99	52.92	48.7	0.43	50.75	25.3	33.19
Cla017615	103.26	220.98	192.8	64.77	43.39	152.82	33.45	64.54	58.88	55.69	139.5	242.53	52.48	171.77	4.71	58.06	71.33	59.66
Cla017623	43.52	73.88	14.51	30.9	3.87	11.06	7.75	22.48	8.27	8.93	56.1	109.01	5.91	54.73	1.36	10.44	36.09	12.06
Cla017624	69.79	104.59	30.01	91.21	73.24	23.83	37.96	78.94	74.06	59.67	33.98	106.08	88	28.25	35.54	54.61	93	68.62
Cla017628	332.33	249.41	249.41	99.76	237.33	221.67	236.17	193.9	139.86	189.9	141.92	250.08	214.85	228.52	39.88	232.9	111.21	159.13
Cla017638	293.99	571.1	441.76	67.59	30.86	581.38	46.42	101.78	42.05	43.99	148.91	977.48	44.58	314.3	60.22	96.54	115.53	47.18
Cla017640	82.83	81.58	110.2	25.3	21.43	90.82	19.54	40.28	32.29	36.23	50.36	125.56	29.95	58.18	9.11	32.47	39.68	35.1
Cla017662	18.54	30.67	7.48	32.1	28.36	7.82	22.38	26.71	34.05	21.03	15.34	20.3	32.94	7.04	5.03	18.89	35.16	28.63
Cla017666	203.48	81.71	320.31	3681.94	161.62	689.11	114	1668.16	825.45	989.6	690.21	247.2	180.84	244.67	95.28	559.69	4494.98	1350.39
Cla017669	152.5	109.45	412.96	75.39	100.87	502.27	19.05	190.83	131.88	80.04	295	389.99	85.97	271.84	0	165.59	73.56	91.64
Cla017674	55.83	25.38	32.96	15.64	55.96	33.82	32.01	40.59	25.45	28.32	31.99	41.74	39.12	39.17	10.5	60.15	16.78	17.85
Cla017694	64.4	79.1	92.63	46.18	62.1	97.83	83.51	55.49	61.61	72.4	80.22	75.33	43.49	98.14	96.39	50.37	59.06	50.37
Cla017700	44.9	18.66	51.67	21.79	33.49	84.84	16.22	43.61	29.18	38.53	26.7	57.95	27.08	46.12	0	46.57	22.33	38.95
Cla017716	14.06	6.98	11.16	5.42	15.41	9.59	12.47	10.66	8.82	8.18	10.48	11.23	10.31	7.99	0.42	13.34	4.34	5.72
Cla017717	24.51	28.29	8.33	40.42	80.85	12.09	144.24	51.78	78.04	40.2	13.85	17.08	50.77	8.07	117.57	35.05	62.32	32.98
Cla017729	16.94	11.02	9.41	4.08	11.84	9.43	12.12	7.65	6.28	6.52	7.82	13.35	10.79	10.82	5.63	8.68	3.17	6.61
Cla017739	57.85	39.85	75.38	16.64	27.43	53.86	5.77	35.71	41.81	47.37	38.8	109.23	20.99	49.89	0.63	35.32	16.6	42.34
Cla017752	28.7	36.04	95.36	11.31	8.24	56.1	6.26	30.46	23.69	17.18	62.49	78.79	5.28	49.36	2.01	18.03	18.01	27.51
Cla017758	20.16	133.23	18.56	5.98	6.5	13.54	3.48	10.48	10.14	5.57	29.41	31.85	11.34	62.53	0	6.31	15.32	9.01
Cla017768	35.39	48.45	39.39	153.28	32.84	28.61	17.41	69.33	51.57	51.56	88.21	42.6	32.28	52.6	2.34	38.06	111.33	88.92
Cla017769	10.51	23.8	9.14	36.96	12.03	6.08	7.77	14.7	13.99	9.35	10.6	11.75	19.8	6.7	45.79	10.1	56.4	15.16
Cla017773	11.57	12.94	7.67	19.66	12.27	5.87	8.4	19.3	14.39	11.46	16.56	10.79	15.38	11.11	12.68	15.65	18.03	14.97
Cla017778	37.65	64.36	18.36	51.11	32.91	12.57	21.2	33.53	39.98	24.38	28.62	45.51	48.83	12.33	2.28	20.92	52.14	41.83
Cla017796	15.5	28.72	6.3	17.9	15.58	3.29	6.19	11.76	16.41	8.12	10.87	11.71	20.53	5.56	1.39	7.48	24.55	15.26
Cla017802	507.3	814.18	124.59	334.2	905.32	85.93	1476.19	496.29	642.88	469.79	167.03	410.83	790.23	74.05	19392.3	405.44	461.68	316.23
Cla017811	83.13	87.74	105.56	24.98	57.35	43.2	27.36	43.16	45.19	29.52	91.64	104.4	50.97	63.85	0	39.52	30.29	39.4
Cla017829	1148.2	1419.5	933.95	449.09	435.61	232.84	108.02	788.08	1225.57	355.14	797.91	1331.19	762.91	360.64	10.43	301.57	717.17	884.59
Cla017847	18.2	32.51	7.56	27.63	26.02	6.53	26.41	15.22	22.47	20.3	15.5	14.54	26.47	7.22	1.19	11.74	23.19	24.72
Cla017850	10.01	32.95	9.66	4.06	7.25	1.85	9.07	3.58	6.58	5.1	8.71	6.29	7.92	3.17	0	2.69	5.55	4.08
Cla017857	11.07	13.54	5.05	11.15	20.01	2.98	17.84	11.71	15.63	9.04	9.58	7.8	20.38	5.35	5.68	11.03	14.03	8.18
Cla017870	20.02	14.85	10.31	29.02	33.22	8.33	43.82	23.48	19.63	30.29	17.88	13.51	29.43	14.51	9.93	29.47	17.74	18.3
Cla017880	12.37	20.76	3.95	13.61	13.53	3.1	10.37	11.3	14.45	8.4	5.53	12.26	19.18	2.94	0.89	8.08	14.17	12.73
Cla017885	40.69	60.12	14.18	45.56	38.59	11.42	17.48	36.29	45.39	23.59	23.08	44.26	51.45	16.94	3.23	26.05	55.74	37.08
Cla017894	214.58	379.48	616.33	1909.52	238.61	1270.86	534.18	357.25	475.24	793.08	552.3	470.76	212	535.56	25296.5	315.62	2389.12	744.42
Cla017898	13.15	20.32	7.6	16.01	13.63	5.06	8.78	11.18	13.2	13.53	9.85	15.98	18.87	6.1	0	10.16	13.77	16.86
Cla017900	11.08	7.88	15.58	4.79	10.87	11.25	13.87	9.97	11.94	14.42	12.1	14.74	7.57	6.71	2.96	8.21	5.61	9.43
Cla017904	48.5	23.19	103.15	38.67	12.52	242.87	29.29	29.04	22.89	33.43	88.84	103.98	11.88	160.4	57.24	28.49	40.88	21.52
Cla017923	13.46	12.73	15.08	5.33	9.05	6.65	1.58	8.87	9.74	5.74	15.64	13.23	8.83	11.77	0	6.26	7.11	11.2
Cla017925	56.89	117.05	14.78	33.06	38.3	10.9	13.88	32.21	39.24	16.39	15.61	63.12	64.34	8.75	1.1	16.18	50.02	33.98
Cla017927	21.04	31.83	12	31.27	27.86	5.64	20.07	21.79	37.11	12.61	18.8	16.64	22.05	12.82	16.06	12.98	44.58	26.84
Cla017942	58.34	71.93	131.67	45.33	80.49	119.32	70.1	65.69	68.05	81.91	127.37	88.42	62.64	180.2	8.41	69.69	44.23	56.79
Cla017943	15.41	11.2	14.13	5.9	15.26	8.35	2.11	16.72	11.51	8.84	9.21	20.16	17.28	12.09	0	15.12	7.05	10.3
Cla017945	579.4	1067.57	178.09	2316.54	878.16	75.97	1615.27	806.62	1326.87	1100.9	542.23	209.58	807.64	141.6	172.35	519.37	2337.28	961.47
Cla017953	10.43	10.34	4.96	11.18	19.06	2.86	17.69	12.14	18.39	10.42	8.8	6.53	14.95	5.26	22.58	8.81	13.65	11.78
Cla017966	77.06	58.28	92.15	27.68	77.85	77.53	71.04	57.38	58.03	73.45	68.35	59.88	63.7	90.08	20.13	72.06	22.61	63.68
Cla017972	19.39	17.89	23.71	11.42	16.12	29.28	8.09	14.81	11.65	23.12	23.3	19.92	10.78	44.52	4.14	15.45	8.12	15.3
Cla017986	31.46	32.33	42.91	8.08	12.09	49.99	4.14	14.62	11.9	18.45	23.85	42.96	12.9	42.59	6.27	14	8.13	16.47
Cla017988	157.68	128.92	185.17	422.98	164.17	374.66	144.54	243.79	129.19	218.86	165.15	258.07	151.54	275.57	68.58	309.73	377.43	198.54
Cla018016	12.47	15.1	4.68	15.26	15.83	3.84	7.46	13.01	14.02	8.37	8.77	10.01	16.4	6.43	0.11	9.34	15.4	11.82
Cla018025	37.16	39.11	46.84	18.47	31.96	17.86	24.6	21.73	26.92	19.51	36.83	28.23	30.19	31.82	6.7	19.57	18.57	26.13
Cla018027	14.71	13.95	19.49	6.24	10.36	15.33	13.32	13.13	11.34	10.45	10.63	15.79	9.24	13.77	92.04	10.68	7.02	9.2
Cla018028	121.91	109.87	118.93	52.63	55.86	47.15	76.82	48.72	60.64	58.58	75.91	187.87	48.46	73.84	0.22	44.98	53.2	63.6
Cla018058	148.26	108.46	143.81	35.87	61.44	165.59	24.64	48.33	69.76	50.16	121.4	99.69	56.52	161.43	0.48	58.34	46.1	54.21
Cla018059	172.46	869.27	99.82	429.9	41.75	123.95	20.18	101.48	48.44	58.14	54.95	395.86	91.75	97.65	139.37	162.62	371.8	201.73
Cla018064	118.89	374.5	145.28	54.34	24.99	313.17	16.89	95.22	40	32.7	135.12	403.2	56.77	322.65	2.85	67.06	94.13	41.61
Cla018066	990.08	953.99	993.65	190.64	377.83	567.05	82.54	404.12	457.93	285.91	593.27	1184.29	404.32	414.95	0	265.56	358.79	334.32
Cla018070	37.65	48.71	16.71	37.2	37.9	12.23	26.1	34.93	41.78	30.49	31.34	31.73	55.53	18.98	2.89	25.14	40.63	39.73
Cla018101	19.23	23.61	7.86	19.73	42.31	4.73	45.82	17.93	19.91	17.8	7.27	16.15	35.41	4.35	4.76	14.32	15.9	16.36
Cla018103	206.27	162.4	230.54	112.59	187.67	132.98	150.35	156.75	153.55	174.66	169.47	165.11	180.03	193.06	6.89	175.45	96.28	173.14
Cla018105	128.29	357.54	84.73	33.74	54.62	38.27	32.63	37.57	47.73	38.13	97.75	224.81	51.07	52.48	131.95	28.51	39.85	36.72
Cla018110	45.25	31.26	45.24	17.41	62.17	58.99	49.85	49.06	36.33	48.96	61.9	50.24	53.48	61.82	14.71	66.94	12.03	29.28
Cla018121	29.04	28.7	34.47	16.49	42.98	21.53	66.67	24.27	36.13	36.83	35.83	17.49	33.09	35.76	7.23	21.14	15.73	28.01
Cla018125	70.51	59.42	51.59	180.81	126.48	25.38	134.33	106.05	129.37	114.57	95.45	50.53	98.49	55.35	68.88	85.41	165.11	125.42
Cla018127	18.18	28.74	6.63	21.13	21.13	6.29	15.8	17.59	21.41	12.09	9.74	15.77	26.19	6.61	2.09	13.14	22.76	18.25
Cla018129	14.14	32.71	5.82	23.17	15.33	7.65	8.08	16.92	23.69	11.34	7.14	18.03	22.54	5.93	4.49	10.59	25.52	20.01
Cla018142	17.72	89.68	37.71	12.72	14.71	28.61	13.72	13.84	18.63	9.5	50.59	26.65	18.24	64.53	2.89	10.43	23.13	14.46
Cla018154	12.11	7.46	16.93	4.66	10.16	19.64	5.85	11.35	9.68	6.6	6.6	14.41	11.47	11.82	7.18	13.64	4.56	7.16
Cla018159	29.43	53.62	15.89	114.9	28.22	4.93	9.49	32.78	53.68	13.02	16.67	16.83	81.53	8.5	19.56	22.65	167.63	42.73
Cla018160	14.71	28.98	6.24	17.53	9.03	1.85	2.46	10.8	13.48	3.35	5.35	6.19	33.52	4.69	2.1	13.66	36.05	11.07
Cla018167	28.46	25.44	32.27	12.32	11.27	22.87	65.86	25.03	13.96	10.82	18.08	71.81	5.97	16.55	57.41	20.18	18.53	7.18
Cla018169	343.66	168.81	314.11	117.5	361.6	282.6	459.96	242.4	332.73	453	548.46	248.12	416.38	464.29	211.37	265.22	89.42	266.6
Cla018173	15.96	12.64	19.14	4.74	5.96	16.63	7.06	12.91	3.73	5.13	9.95	36.52	5.07	14.19	0	11.42	5.18	3.8
Cla018183	22.87	23.37	32.34	84.83	26.97	24.14	27.16	28.06	35.77	29.5	33.65	23.69	29.43	25.24	5.11	23.85	85.44	43.56
Cla018189	10.6	6.56	32.26	1.75	0.92	55.44	2.04	2.81	2.16	1.83	21.48	63.11	1.11	66.8	0.44	2.63	2.84	1.99
Cla018200	17.93	25.94	6.26	25.57	29.42	7.2	43.3	21.96	23.49	26.13	11.6	15.59	27.38	5.91	12.64	16.91	27.72	20.07
Cla018201	32.12	57.97	7.7	75.71	22.76	3.19	23.27	24.11	37.2	18.81	13.93	17.42	22.12	3.65	14.71	10.99	90.96	37.9
Cla018205	42.06	31.14	44.73	115.33	58.76	135.03	74.53	97.44	56.06	109.99	76.21	48.86	60.45	95.2	1.93	140.15	76.1	78.76
Cla018261	19.24	35.47	8.65	38.71	22.98	10.71	9.82	25.21	28.48	15.92	9.28	28.96	38.52	9.36	4.67	13.33	43.15	27.74
Cla018276	39.52	75.61	13.75	6.05	8.72	5.15	24.59	4.4	23.4	13.88	21.38	19.57	8.36	10.6	0.19	2.96	6.3	14.83
Cla018285	837.8	2352.37	1892.85	859.88	223.66	2357.49	359.14	421.45	470.05	637.17	1457.19	1632.97	227.43	892.73	480.08	374.5	756.97	737.56
Cla018286	308.3	706.76	620.85	35.06	39.62	238.91	17.26	51.81	98.28	45.18	511.86	621.69	44.6	93.11	0.98	25.56	85.04	43.55
Cla018287	201.61	285.56	188.97	67.91	37.65	131.6	19.59	57.13	71.46	51.29	155.32	375.77	50.2	60.91	2.55	43.49	86.62	60.45
Cla018299	111.67	222.05	41.84	94.41	55.02	30.97	25.72	65.06	82.2	39.14	92.74	89.91	80.11	48.35	10.5	46.86	126.2	74.49
Cla018301	18.08	81.67	13.42	6.52	4.1	4.47	2.25	7.42	12.28	2.83	25.79	39.47	5.97	5.8	2.35	1.97	12.78	5.38
Cla018308	38.82	48.11	7.73	18.54	69.07	4.78	42.59	25.5	24.41	15.13	8.14	19.31	57.87	6.45	1.81	27.13	22.91	22.47
Cla018318	37.44	153.37	13.47	58.24	84.33	8.39	47.72	60.1	79.67	18.49	15.4	35.07	95.42	8.64	237.59	32.57	141.03	31.25
Cla018334	3424.03	2141.04	7598.81	1809.67	1133.29	11061.8	716.3	3749.38	2492.31	2380.6	4020.59	8524.22	1684.4	4929.6	4664.13	2918.87	1990.08	2478.95
Cla018338	43	55.35	41.2	144.51	103.26	11.65	200.94	67.17	161.09	158.32	87.75	34.1	106.34	26.73	11.79	74.43	114.65	155.7
Cla018352	10.07	4.61	9.81	90.64	12.44	10.89	2.06	72.63	27.9	16.64	17.96	6.87	27.7	9.78	5.23	25.43	108.14	34.92
Cla018358	10.43	23.81	4.13	14.43	8.47	3.12	4.52	10.57	13.39	7.49	5.07	13.81	15.24	2.89	0	6.82	19.26	12.42
Cla018361	13.87	9.15	11.79	37.09	18.16	10.69	21.1	20.82	19.13	27.4	18.4	12.15	19.39	16.22	0.21	19.07	33.44	25.91
Cla018374	29.55	35.99	10.8	30.38	72.07	3.68	34.68	40.1	63.73	16.45	15.88	13.13	67.72	4.35	27.66	22.1	48.23	32.5
Cla018385	27.6	28.91	31.08	65.57	12.76	18.21	12.29	19.02	26.78	14.65	43.5	20.39	9.98	28.36	0.34	12.11	63.02	42.36
Cla018393	45.04	21.78	56.44	18.81	35.86	39.6	48.18	44.95	38.07	33.63	42.24	34.34	36.54	34.67	46.51	52.94	18.51	23.45
Cla018414	71.82	31.69	152.72	18.67	28.62	182.49	5.06	77.8	49.38	28.38	124.52	183.86	39.38	111.36	0	52.36	21.38	38.82
Cla018420	3520.82	7040.73	2095.14	12183.4	6550.14	1006.83	16924.6	7269.36	11246.3	12022.5	6434.56	1989.21	4781.3	1512.52	656.41	7888.88	12063.9	8699.22
Cla018445	18.79	13.99	31.89	70.09	14.47	35.92	17.71	22.92	25.24	28.25	34.04	14.27	14	34.03	3.19	23.25	56.99	54.22
Cla018448	15.62	19.37	9.46	24.69	17.51	4.11	15.35	17.05	23.8	12.55	13.44	13.4	21.29	7.19	3.85	12.98	31.91	22.83
Cla018455	49.81	48.84	19.72	58.88	68.83	11.98	56.37	54.26	55.8	40.89	37.61	27.7	74.2	17.75	9.43	47.21	55.82	53.69
Cla018456	11.04	12.63	7.07	22.45	12.3	3.86	8.52	14.98	21.91	7.78	13.29	13.16	13.12	8.32	1.56	8.84	31.24	19.64
Cla018466	57.97	60.38	39.49	170.89	81.01	15.29	90.84	84.11	118.28	91.72	62.83	41.92	88.1	21.21	42.51	49.75	186.38	158.57
Cla018469	35.34	75.08	9.14	62.32	51.98	10.58	49.25	38.21	65.61	27.03	14.74	29.95	68	7.71	12.47	26.03	80.18	51.08
Cla018479	28.3	21.68	24.23	160.24	43.88	18.69	93.94	45.62	57.76	52.94	39.97	30.71	31.5	24.85	16.75	38.01	158.18	70.04
Cla018498	19.02	25.68	7.47	17.46	21.48	5.21	17.39	15.43	18.66	11.63	15.28	12.36	24.97	8.83	10.94	11.6	24.5	17.67
Cla018501	42.9	57.63	25.12	59.68	21.48	14.02	9.94	19.71	23.55	16.06	29.14	30.05	30.43	30.44	125.97	18.72	102.01	27.72
Cla018506	10.87	34.09	1.98	18.75	17.88	2.3	10.49	11.74	16.8	5.62	2.12	4.75	31.49	0.8	17.7	6.78	24.94	10.57
Cla018507	138.25	185.49	41.93	172.4	62.12	20.11	96.96	72.8	65.51	48.25	39.81	79.51	89.5	30.07	2576.33	92.14	305.31	105.09
Cla018518	371.58	248.98	506.38	247.55	287.47	514.04	367.75	360.83	293.01	438.64	210.29	350.04	249.39	261.12	194.89	464.69	227.4	453.88
Cla018524	14.89	20.35	6.96	15.52	18.41	4.35	16.61	12.63	17.35	11.15	10.25	12.17	18.06	6.44	33.8	10.68	16.76	15.21
Cla018526	26.81	80.93	15.76	36.07	27.45	13.13	19.79	30.9	30.94	18.56	14.97	38.09	37.98	15.23	1.81	21.62	42.57	34.42
Cla018537	10.92	18.83	5.03	16.25	11.24	5.06	9.43	13.38	14.88	9.06	8.65	13.32	14.95	4.71	0.29	8.94	16.96	15.18
Cla018540	10.47	13.57	7.4	18.36	17.12	3.37	11.34	14.99	22.3	12.82	12.66	8.39	15.4	8.63	6.18	8.95	21.44	17.53
Cla018571	17.73	39.24	8.63	45.31	36.79	12.37	28.22	33.69	46.74	20.64	11	22.19	41.16	8.88	185.32	27.32	59.22	27.34
Cla018574	33.69	46	22	67.97	48.97	20.64	42.57	52.43	53.57	43.49	25.44	49.62	54.95	18.6	22.47	43.92	77.97	45.1
Cla018580	14.73	14.28	28.74	14.17	19.29	26.05	24.46	21.97	19.66	21.18	19.88	14.56	15.94	26.29	415.55	18.89	15.8	19.07
Cla018588	10.54	18.46	3.62	23.58	17.73	2.84	13.1	20.92	21.43	14.58	6.06	12.9	22.62	3.43	0.15	11.88	22.44	19.19
Cla018590	10.27	11.42	11.11	26.54	15.59	3.67	13.01	18.11	36.38	12.62	13.51	7.51	19.53	6.36	17.87	7.91	30.82	30.7
Cla018592	13.85	12.34	5.88	13.54	22.13	3.55	11.64	15.18	15.31	11.52	7.58	12.32	22.97	6.07	1.4	10.62	14.26	14.67
Cla018614	38.37	106.54	35.52	82.43	19.59	17.27	18.54	32.72	61.41	18.9	51.02	26.28	33.46	26.57	47.39	19.81	144.8	52.03
Cla018615	39.83	26.32	61.21	147.54	18.52	29.88	33.42	90.91	121.48	98.47	106.45	49.52	25.38	30.87	0.71	42.02	132.52	155.24
Cla018648	18.82	15.27	16.69	70.7	35.61	10.82	59.38	28.98	36.41	28.22	22.63	17.11	24.81	11.83	46.84	21.07	85.22	38.5
Cla018651	18.54	25.71	8.08	20.22	28.28	4.31	23.46	16.72	16.36	16.07	15.25	12.87	24.59	8.62	3.53	14.68	23.12	16.04
Cla018654	179.05	153.59	342.14	137.29	191.73	286.7	225.97	169.42	169.48	333.75	269.91	226.6	171.2	318.43	50.62	191.4	91.63	230.12
Cla018667	14.16	22.48	8.22	21.5	11.22	5.45	5.07	12.97	15.47	11.45	15.15	17.19	18.69	9.51	1.97	10.87	20.42	19.28
Cla018670	37.37	31.22	17.83	40.64	48.6	13.19	60.28	31.13	32.83	36.42	20.65	32.42	44.17	16.71	0	29.6	38.35	31.13
Cla018681	53.35	62.03	25.04	54.96	63.81	11.54	40.95	53.89	63.24	38.33	33.68	45.05	66.85	21.3	12.51	31.86	70.9	48.01
Cla018694	56.28	61.83	32.48	69.13	74.4	19.5	55	52.86	79.33	45.57	54.41	37.43	89.22	26.37	10.44	42	73.31	70.57
Cla018695	36.68	38.97	44.35	11.46	8.29	11.56	19.25	10.66	11.81	8.37	20.41	63.38	7.24	19.23	23.4	6.84	21.42	9.45
Cla018697	175.02	351.12	161.78	34.81	35.51	71.27	74.91	74.46	47.02	38.5	95.74	515.71	38.3	108.08	41.5	52.29	71.97	29.27
Cla018700	21.9	26.71	3.16	21.29	33.58	4.34	44.35	23.33	23.31	18.01	6.23	14.6	35.8	5.11	9.36	20.43	23.95	13.66
Cla018712	19.5	25.54	23.03	55.18	28.59	17.33	40.32	24.19	25.7	27.52	30.53	16	24.81	25.04	0	29.78	46.78	35.97
Cla018733	23.36	29.91	11.04	30.99	39.02	8.45	31.61	26.09	38.81	27.2	20.17	19.48	35.73	10.98	9.07	23.01	31.41	31.97
Cla018745	182.83	330.44	453.82	107.41	27.43	423.29	126.27	80.89	44.97	35.29	121.48	506.47	29.24	170.83	511.18	83.67	174.3	47.22
Cla018770	550	593.6	705.22	150.84	172.73	694.47	269.24	115.31	305.7	324.69	439.68	386.9	230.33	565.81	3.61	130.76	171.85	299.44
Cla018771	302.48	375.34	521.71	45.66	38.04	580.69	51.74	31.07	25.42	145.99	145.37	442.84	51.6	519.55	0	60.39	28.11	115.52
Cla018776	14.33	16.33	5.53	14.07	16.3	4.66	11.86	11.75	16.14	10.05	10.2	9.86	19.12	5.5	4.58	9.74	16.42	14.64
Cla018782	13.94	14.63	24.42	11.11	12.12	34.49	7.48	16.29	12.24	14.07	30.31	17.52	12.75	46.85	1.88	12.79	13.24	14.41
Cla018797	507.2	439.4	437.78	187.08	273.25	427.39	210.62	234.88	189.07	233.79	293.4	471.81	291.42	383.8	64.34	233.92	228.39	203.66
Cla018799	87.92	73.66	46.93	111.93	95.29	27.6	58.9	113.4	72.73	79.71	52.68	65.78	102.39	47.09	0.51	106.55	104.96	78.64
Cla018803	18.16	20.03	2.93	6.42	21.04	2	7.99	14.67	16.72	5.59	2.18	7.92	21.21	1.59	0	14.55	16.08	8.75
Cla018813	36.78	25.29	103	15.01	11.42	101.3	33.09	18.29	9.96	18.21	63.28	133.05	9.03	111.45	40.4	14.83	29.96	9.63
Cla018816	287.81	305.73	1138.03	154.9	150.87	1519.34	351.24	159.68	123.44	196.01	1111.11	732.6	134.41	1776.64	19.88	164.8	163.36	124.59
Cla018822	66.74	50.92	65.35	11.75	8.54	14.52	21.36	30.11	18.58	5.87	32.91	172.79	10.51	23.39	7.25	13.46	38.69	10.23
Cla018828	11.66	11.61	9.12	21.06	13.98	6.16	14.27	12.02	15.47	11.41	14.31	9.61	12.84	7.78	12.19	13.76	18.82	15.72
Cla018834	17.16	13.12	9.58	26.58	20.73	4.94	24.93	15.24	16.86	21.17	10.63	15.34	18.55	7.4	28.79	15.56	21.34	19.96
Cla018875	21.54	24.24	8.12	18.34	22.01	7.55	14.05	19.03	28.57	17.04	6.64	16.77	30.11	4.83	0.15	10.91	24.17	29.91
Cla018888	23.68	27.42	26.56	12.13	16.89	23.32	23.66	20.41	29.55	26.12	25.44	20.49	20.32	27.74	4.97	23.22	10.89	22.62
Cla018889	21.16	17.66	19.57	9.03	29.24	14.83	50.66	16.98	30.18	25	22.08	15.8	22.12	19.26	4.88	30.46	9.8	18.15
Cla018904	114.25	70.68	79.44	178.65	118.15	61.49	123.56	125.62	90.63	117.19	115.6	80.57	118.24	83.3	27.79	137.39	148.55	135.84
Cla018924	10.72	11.97	8.87	3.23	14.86	5.04	12.7	9.92	11.39	12.8	11.12	8.22	17.22	9.15	17.62	12.04	2.89	9.41
Cla018932	17.49	27.25	7.6	23.37	23.18	7.04	10.73	21.38	21.71	13.01	8.1	23.85	30	6.45	2.21	12.93	31.58	17.93
Cla018945	53.04	64.84	18.4	44.4	49.61	10.92	31.27	43.58	61.19	27.02	18.29	38.2	62.97	11.15	24.49	25.41	63.97	50.57
Cla018955	19.72	31.47	6.89	24.88	24.28	4.76	19.03	18.92	29.58	13.02	12.74	15.32	25.06	5.05	6.96	12.75	34.33	21.18
Cla018957	1197.12	1161.1	1593.29	780	1721.27	986.65	1939.28	1178.37	2485.23	1588.3	1537.04	731.41	1325.15	1023.56	3457.27	1111.19	991.18	1663.83
Cla018969	14.26	19.28	6.62	15.37	17.48	3.65	14.78	12.35	13.52	12.08	11.82	12.76	17.35	6.46	3.46	9.81	16.11	12.35
Cla018979	39.95	66.65	32.6	128.9	46.39	29.14	79.64	41.52	30.99	59.53	49.62	30.97	36.41	32.41	269.63	35.67	158.21	46.22
Cla018994	29.3	54.95	10.39	33.66	39.78	9.39	17.54	34.24	37.62	19.21	8.23	31	59.31	6.59	0.78	23.12	41.24	31.4
Cla018995	17.53	15.56	23.67	11.17	11.07	23.02	13.12	15.83	15.1	14.42	24.5	13.9	17.91	25.15	1.31	11.82	13.16	16
Cla019007	10.11	8.58	17.06	8.01	6.01	18.62	0.64	11.26	14.01	6.68	15.23	7.84	6.49	18.58	0	6.41	11.13	10.7
Cla019076	12.32	18.32	5.99	14.44	13.06	3.32	8.98	15.56	17.23	10.15	11.69	12.15	18.59	6.84	1.57	8.97	18.13	12.88
Cla019077	30.87	80.2	40.97	19	24.33	21.94	14.34	29.99	35.56	20.9	39.88	27.71	31.15	48.63	3.6	18.27	27.74	28.93
Cla019084	18.82	22.38	34.71	11.78	24.24	34.3	18.01	22.25	28.6	29.66	34.73	21.18	19.93	22.6	46.12	22.13	13.42	20.08
Cla019093	11.29	22.09	3.51	9.12	15.03	2.19	6.75	10.07	11.66	5.34	5.09	8.78	17.69	1.55	0.21	5.21	11.95	8.59
Cla019095	83.93	116.96	168.81	59.01	46.45	128.05	65.66	53.22	52.29	68.08	132.89	193.42	44.9	183.34	17.87	47.2	57.72	57.13
Cla019099	22.58	38.48	6.46	26.43	28.46	11.69	5.22	19.98	39.36	10.03	9.96	20.56	32.63	4.67	6.11	9.36	36.55	27.63
Cla019126	16.98	21.43	5.25	51.66	31.77	4.81	21.14	28.8	57.16	18.87	17.16	12.71	33.56	4.67	8.44	18.05	64.19	40.75
Cla019139	27.75	22.66	19.34	9.27	23.12	11.05	16.87	18.94	13.67	15.13	8.81	22.78	23.83	12.21	29.06	21.6	12.14	13.69
Cla019156	15.01	35.8	10.53	53.53	17.72	12.36	9.78	23.21	22.3	9.83	13.31	25.2	24.15	10.85	11.73	11.54	68.28	22.44
Cla019157	33.71	30.05	32.03	14.23	40.25	18.09	24.99	28.02	29.63	23.65	20.62	26.63	34.05	21.28	8.69	33.15	16.33	23.99
Cla019161	121.54	369.57	115.38	44.46	20.93	44.6	47.2	37.14	23.26	20.96	45.02	348.78	15.59	54.62	11.34	20.2	47.82	24.28
Cla019186	14.43	10.67	11.09	25.97	20.36	11.2	18.47	20.77	19.07	25.57	23.94	11.39	15.26	15.93	6.7	21.49	14.79	21.41
Cla019205	10.61	13.12	3.55	8.29	13.35	2.07	7.14	9.89	10.44	6.66	5.18	7.95	15.14	3.63	0.57	6.89	9.59	9.36
Cla019208	11.56	24.26	7.39	20.18	14.39	7.91	9.67	15.64	17.65	13.43	10.08	16.78	21.36	8.92	2.07	12.79	17.59	17.01
Cla019238	21.53	42.28	7.81	30.61	25.12	7.48	15.3	19.74	27.87	10.41	16.22	12.22	36.14	8.87	104.04	14.41	33.22	19.33
Cla019247	29.5	38.14	33.09	109.98	32.22	40.91	34.82	35.83	37.75	34.98	56.39	39.78	33.98	47.85	26.66	34.66	100.8	59.86
Cla019258	21.55	26.63	9.69	22.93	24.48	7.77	24.87	17.66	20.44	20.48	11.91	19.96	27.74	9.64	2.83	17.98	20.48	23.52
Cla019261	15.23	17.8	6.21	18.77	18.44	4.39	9.08	16.19	16.65	14.67	9.67	15.6	23.87	5.47	2.28	10.29	16.6	16.44
Cla019263	21.59	24.71	15.97	72.95	6.77	10.57	5.19	29.43	17.46	15.79	20.78	23.34	9.16	12.53	1.67	8.23	68.31	28.24
Cla019266	46.29	89.19	7.25	60.91	72.82	12.68	32.43	45.69	101.85	22.81	16.16	31.96	98.15	7.94	154.96	29.52	83.63	55.2
Cla019269	519.02	360.93	150.55	39.38	22.66	30.44	108.19	144.05	23.39	22.39	59.11	1313.54	14.43	70.79	40.95	93.5	136.33	18.52
Cla019284	240.07	211.08	393.49	194.31	212.17	492.96	176.81	283.45	209.27	260.95	205.38	337.47	163.2	254.4	4416.58	287.84	198.73	257.12
Cla019288	51.61	98.19	70.54	26.73	69.92	50.05	61.47	47.73	52.22	68.01	71.73	48.12	55.28	63.39	113.15	66.27	27.55	28.81
Cla019300	44.3	14.18	21.54	4.62	36.38	15.68	14.76	17.38	12.92	6.44	23.23	22.35	17.06	17.77	0	21.33	4.93	4.22
Cla019323	15.81	18.49	3.76	19.63	25.48	3.49	13.02	15.87	16.93	11.38	9.1	11.7	25.09	5.15	0.25	10.65	21.3	15.75
Cla019338	13.02	27.13	5.77	34.91	23.15	7.87	28.95	19.49	23.24	18.88	7.08	15.41	28.68	5.75	1.23	14.58	37.78	26.51
Cla019353	46.16	75.01	7.8	35.85	24.09	9.18	2.74	51.64	65.18	10.28	10.73	37.37	85.34	4.1	0	16.79	83.94	46.82
Cla019354	17.82	15.98	6.08	26.02	39.13	7.8	53.5	22.24	32.58	19.6	11.94	10.41	40.54	6.39	3.92	17.06	24.41	24.06
Cla019355	15.06	25.36	3.86	13.67	15.85	5.15	5.89	17.31	20.31	6.55	6.15	11.4	16.79	5.33	0.94	8.18	23.63	15.04
Cla019371	24.14	16.57	39.15	9.19	13.92	31.79	6.71	24.56	17.59	12.95	38.03	35.79	13.73	29.73	0.2	24.18	6.49	13.25
Cla019382	19.46	14.95	39.78	89.24	61.47	22.76	133.15	61.57	110.03	125.34	61.8	27.32	53.12	33.67	18.09	44.55	53.69	96.16
Cla019404	15.83	27.86	6.4	20.16	22.19	3.29	7.85	14.85	22.56	7.83	10.98	13.1	24.83	5.7	2.18	9.49	27.57	17.61
Cla019421	595.82	344.81	500.32	240.95	881.44	337.57	864.17	542.79	510.93	519.43	250.84	431.12	732.45	312.71	1202.83	705.34	200.47	419.87
Cla019433	12.33	11.71	8.74	18.32	23.86	3.41	25.98	19.76	28.78	18.24	8.62	12.88	24.44	5	10.62	13.71	20.78	17.94
Cla019450	119.52	171.72	192.56	35.34	44.76	153.64	35.97	39.79	36.74	96.55	120.21	243.75	39.34	134.25	30.6	41.46	31.02	67.92
Cla019452	117.42	42.01	106.49	39.67	78.67	77.01	48.11	61.1	64.44	95.66	47.88	64.03	77.08	63.93	12.97	72.48	48.07	97.31
Cla019463	84.34	61.25	58.82	169.66	57.25	107.07	34.64	153.12	80.19	89.93	102.58	49.07	76.33	102.6	0.83	111.07	169.27	139.07
Cla019465	14.68	19.69	6.65	14.67	20.12	3.19	10.54	12.39	19.53	11.94	11.04	11.01	19.86	4.87	0	8.75	15.22	18.23
Cla019472	54.08	63.82	30.11	66.97	83.52	7.71	89.84	51.84	90.09	44.89	36	34.29	81.91	13.28	90.95	31.24	69.37	72.02
Cla019479	59.15	68.62	22.13	82.04	9.86	23.92	3.86	56.55	76.52	27.77	31.62	74.89	42.75	22.5	0.64	20.93	181.26	79.21
Cla019495	65.91	127.75	69.5	20.41	31.46	37.37	23.97	28.98	29.77	22.83	27.49	86.6	29.43	36.45	17.68	27.23	24.68	29.55
Cla019496	21.32	10.71	33.86	15.72	19.48	43.03	23.95	22.4	22.07	22.5	34.92	21.89	16.24	37.34	5.48	24.42	15.77	21.11
Cla019514	26.65	44.22	15.49	37.57	35.01	14.18	26.07	32.39	36.43	27.81	23.23	29.52	42.98	18.8	12.02	23.73	35.58	32.97
Cla019533	13.62	14.94	5.76	23.83	24.71	6.55	29.55	18.23	21.15	17.86	13.04	12.5	25.2	6.02	11.93	13.15	22.15	18.86
Cla019541	17.01	32.77	26.42	12.98	13.84	28.45	14.79	16.01	15.26	23.44	17.88	34.25	14.96	27.46	17.47	16.08	12.12	19.2
Cla019563	12.93	9.6	10.46	3.35	8.71	7.35	1.17	7.87	7.97	4.74	7.47	11.91	9.78	9.04	0.21	5.33	5.16	8.12
Cla019583	24.81	40.4	10.66	32.03	19.69	8.48	11.44	25.49	26.98	19	20.61	28.15	33.8	9.84	1.27	16.15	31.03	26.18
Cla019609	111.64	69.01	116.52	54.17	91.34	138.32	90.05	93.89	70.68	102.12	85.86	100.27	78.33	115.28	37.68	114.27	56.04	70.51
Cla019620	76.56	44.53	113.58	316.94	112.25	196.43	257.03	133.6	111.46	159.87	132.92	106.06	65.34	108.55	40.95	143.14	233.9	164.96
Cla019628	21.11	19.33	25.56	64.11	44.39	32.25	62.77	40.34	26.65	61.85	37.58	20.33	29.13	29.67	26.94	61.48	44.02	28.44
Cla019632	13.94	23.77	8.03	18.54	13.7	6.31	6.98	15.89	15.49	8.44	17.92	14.89	19.24	15.77	1.19	11.22	27.66	13.31
Cla019659	14.79	26.03	4.27	15.7	22.58	4.14	13.05	16.98	19.8	8.63	6.92	13.85	29.3	4.15	8.85	10.59	20.76	12.02
Cla019669	26.27	42.7	13.24	69.9	61.45	5.87	59.29	45.77	87.88	36.5	27.97	17.89	54.18	8.72	420.83	27.31	88.32	58.08
Cla019701	15.77	5.41	7.62	35.57	14.07	16.39	24.77	34.7	14.9	26.4	11.87	18.91	19.83	15.92	14.8	27.27	36.1	19.56
Cla019705	25.09	21.96	4.4	17.45	24.56	4.45	31.8	17.69	26.57	15.46	7.03	12.27	29.35	4.91	26.52	16.01	28.07	18.65
Cla019712	78.86	49.54	80.33	24.41	48.34	137.53	32.13	59.71	43.31	32.67	69.65	80.42	42.31	80.81	2.35	89.61	16.84	29.68
Cla019723	10.83	7.92	2.38	5.98	18.99	2.24	38.59	8.8	9.48	10.9	1.68	4.91	13.05	3.18	8	11.68	7.57	5.32
Cla019730	26.82	52.64	6.46	22.16	25.14	3.51	30.8	27.17	29.54	13.74	7.62	12.72	43.81	4.81	0.87	19.03	45.11	25.29
Cla019731	25.4	61.29	5.98	33.22	17.7	4.49	2.22	18.45	29.95	8.52	7.21	20.62	41.12	2.78	0	6.17	38.53	28.6
Cla019737	15.55	30.18	4.4	14.69	11.67	2.66	2.74	14.1	16.96	5.83	7.36	8.91	21.28	3.58	0	7.59	22.09	13.36
Cla019741	192.1	378.72	79.92	368.16	240.22	42.07	143.06	208.65	276.3	149.99	134.77	162.2	318.9	46.94	181.89	129.37	438.5	295.21
Cla019746	13.42	23.75	10.37	35.02	23.54	10.71	48.02	22.78	31.63	22.92	14.47	15.37	28.01	7.63	7.78	14.35	41.49	26.52
Cla019759	53.6	43.78	67.3	29.85	52.93	107.5	48.53	51.74	35.76	55.97	50.62	65.97	41.67	81.9	13.24	72.04	27.54	33.27
Cla019766	19.18	22.24	12.17	34.29	25.26	7.83	15.6	24.67	16.87	26.33	18.08	15.81	20.42	18.14	0.29	28.21	25.29	24.61
Cla019767	15.95	20.9	7.77	19.54	17.43	3.81	11.51	16.88	23.52	10.67	14.82	8.42	22.49	9.49	5.67	13.59	29.69	18
Cla019769	34.73	60.88	44.6	17.1	7.5	51.09	9.32	29.87	14.07	17.65	26.63	81.57	14.06	47.75	0	24.84	23.11	14.36
Cla019791	27.58	36.23	11.32	29.15	45.88	8.3	37.79	37.02	37.62	22.69	7.66	34.81	50.2	6.06	188.29	24.65	40.61	26.53
Cla019803	23.79	56.76	8.29	87.47	14.32	4.5	30.59	56.12	28.64	44.31	9.2	13.86	42.37	2.48	180.15	11.24	424.95	57.28
Cla019809	22.25	11.61	5.67	20.24	46.53	3.67	31.56	30.8	26.78	14.05	9.21	12.49	58.1	6.17	7.33	24.27	27.48	15.94
Cla019811	14.64	32.14	9.54	31.04	18.47	5.42	9.57	20.2	33.22	10.91	24.08	14.21	22.74	9.74	3.7	9.99	48.76	24.7
Cla019819	11.7	8.81	5.85	14.45	15.93	4.94	18.31	12.32	16.86	15.19	11.19	9.29	14.8	7.45	0.36	11.23	13.41	15.41
Cla019822	12.64	11.23	32.5	14.66	17.38	33.27	39.51	17.67	20.17	27.49	29.79	14.41	14.37	30.52	14.52	20.87	12.04	18.87
Cla019829	10.86	17.18	4.3	12.16	12.2	2.21	5.08	11.53	11.16	7.39	6.37	11.16	19.08	3.68	0.06	6.78	13.74	11.24
Cla019831	18.15	31.85	3.33	16.22	21.13	4.47	10.27	16.46	18.08	8.87	4.52	16.84	29.92	3.18	0.2	10.62	18.73	16.92
Cla019836	25.83	54.08	11.12	54.56	48.09	14.79	38.97	44.15	63.04	29.54	13.55	29.19	59.89	11.23	176.74	31.73	71.02	38.19
Cla019837	13.01	19.39	4.4	13.72	15.39	4.21	11.54	12.1	12.84	10.62	9	11.68	17.13	4.33	0.58	8.87	16.91	13.33
Cla019839	16.29	22.47	8.98	20.58	22.42	9.64	25.09	17.53	22.88	19.99	12.7	16.41	25.09	11.11	2.16	16.37	20.55	21.38
Cla019842	29.41	30.66	48.48	20.38	19	66.15	6.11	21.5	21.64	32.46	31.07	35.45	15.24	49.2	0	21.91	15.47	34.39
Cla019843	21.78	37.55	8.19	21.99	26.37	4.91	12.32	19.96	32.83	10.6	13.44	18.12	34.12	5.03	2	13.19	27.18	25.44
Cla019861	13.9	22.72	4.89	18.32	21.27	5.53	20.76	17.69	17.28	13.57	5.45	17	25.86	5.48	64.31	12.87	24.41	13.37
Cla019868	174.64	143.3	223.99	484.73	163.73	301.55	234.59	201.56	186.45	242.58	137.42	195.08	242.74	189.53	30.34	210.85	837.16	406.29
Cla019870	10.88	19.4	6.95	53.2	2.24	7.04	0.93	8.44	5.76	3.54	5.51	13.32	11.03	6.43	0	4.39	95.22	10.63
Cla019872	110.19	212.66	150.39	34.63	29.97	98.9	33.75	58.44	28.4	33.91	60.89	300.71	31.14	91.66	3.63	64.75	43.9	33.59
Cla019883	28.89	46.31	11.25	31.6	23.44	7.19	16.31	17.49	30.6	18.63	26.01	25.2	32.64	8.58	0.24	13.2	38.5	32.32
Cla019897	63.87	100.36	25.49	92.86	34.43	22.6	9.21	59.99	68.45	27.9	14.03	102.48	92.71	14.29	0.38	20.32	138.86	95.82
Cla019908	11.02	12.5	7.87	217.4	10.84	20.11	3.3	95.07	63.16	27.75	15.28	31.39	21.46	7.98	54.76	13.85	241.92	95.15
Cla019914	14.03	17.16	3.36	13.32	18.19	2.78	10.09	11.45	15.39	10.22	5.69	10.79	22.36	2.87	1.22	9.18	13.01	15.46
Cla019917	923.21	923.49	1042.94	279.09	179.84	1467.33	468.78	396.54	199.42	228.1	408.59	2833.97	146.23	867.05	349.01	415.6	314.75	197.24
Cla019927	138.34	77.96	151.9	70.87	147.97	182.82	113.03	160.86	108.56	124.43	90.09	157.85	119.33	112.65	87.17	193.46	59.67	115.11
Cla019941	11.83	76.23	4.08	19.06	4.97	2.52	4.76	8.46	7.75	4.8	35.29	11.48	12.37	16.92	28.87	3.93	32.76	7.12
Cla019948	53.23	71.11	26	69.71	87.01	18.18	54.56	64.68	71.64	43.34	37.09	55.32	83.18	20.91	58.38	55.96	75.5	52.26
Cla019956	22.13	25.98	8.32	17.83	31.72	2.88	13.56	19.55	31.76	10.76	12.41	12.73	34.3	5.59	42.11	14.05	21.65	20.38
Cla019968	34.97	15.04	37.52	14.12	21.22	50.19	10.74	31.24	55.71	27.85	22.34	30.62	31.2	23.37	2.22	46.25	21.51	28.15
Cla019969	11.36	9.77	27.62	6.73	10.46	13.84	6.36	15.22	23.86	8.4	22.44	24.01	11.29	20.58	0.85	12.48	20.4	10.92
Cla020002	403.94	349.55	663.45	242.65	190.04	863.55	150.46	375.12	282.56	324.11	439.2	666.46	226.34	639.06	296.96	385.67	276.91	320.97
Cla020005	70.01	197.18	34.88	135.38	131.67	45.61	86.56	121.98	171.77	75.48	25.5	89	247.43	26.13	15.36	75.94	155.8	121.12
Cla020010	22.88	15.58	50.07	193.97	13.35	86.34	15.11	103.4	59.17	103.45	107.66	50.93	13.49	75.09	7.23	34.55	188.44	75.9
Cla020043	17.68	23.78	3.19	7.66	20.99	2.18	14.17	9.49	18.44	5.21	8.14	2.27	28.52	2.13	103.19	8.52	21.86	6.45
Cla020046	32.1	30.22	89.46	39.33	35.32	73.44	42.76	33.05	43.6	46.4	74.55	28.66	32.29	80.5	6.54	32.5	30.81	51.21
Cla020062	30.06	30.53	8.76	20.18	23.6	9.63	14.3	24.04	22.45	12.49	16.18	21.51	30.28	12.4	0.38	13.19	30.58	21.29
Cla020066	33.46	123.83	17.51	63.42	53.5	15.7	44.98	63.5	82.08	43.89	17.08	79.63	84.23	11.29	22.36	35.13	87.27	59.83
Cla020077	61.73	35.51	102.58	16.95	36.65	104.32	4.71	64.46	31.06	20.03	86.41	127.34	24.86	85.86	0	57.5	14.4	21.75
Cla020088	25.58	45.44	8.3	31.52	31.53	6.82	16.45	24.01	35.02	18.77	16.03	24.09	40.88	7.69	0.75	16.62	38.28	29.58
Cla020097	11.91	16.49	7.17	17.89	16.69	6.41	11.18	16.26	18.76	13.93	9.04	14.73	19.56	6.53	12.73	14.2	19.5	15.54
Cla020099	19.08	11.43	15.69	6.38	8.42	20.83	5.04	11.69	7.31	8.24	7.5	12.81	9.19	13.59	5.86	11.92	6.27	9.66
Cla020101	11.12	28.38	3.81	23.85	17.06	5.03	11.48	16.46	16.99	9.92	4.8	17.66	22.19	4.22	1.47	9.58	27.92	14.88
Cla020112	188.27	92.82	195.82	48.35	97.79	149.34	21.88	155.54	107.09	74.89	260.37	299.78	98.31	216.66	0	128.62	46.3	77.13
Cla020122	19.47	18.83	24.9	10.65	13.52	20.22	9.01	14.81	11.61	9.87	20.7	20.68	12.35	20.66	3.23	15.11	11	11.34
Cla020123	14.88	20.75	8.76	20.47	17.42	5.45	15.76	15.22	22.42	16.95	11.96	14.07	15.56	7.51	5.19	13.8	23.39	18.68
Cla020179	19.86	38.51	6.38	23.9	28.97	6.46	18.09	17.18	23.52	12.04	8.34	16.37	32.75	4.87	11.6	15.76	32.79	19.89
Cla020181	10.72	17.26	19.37	4.64	1.29	6.06	0.83	11.64	11.15	3.7	23.48	18.2	6.13	11.66	0	7.98	6.6	8.77
Cla020184	45.21	36.01	30.72	136.43	107.31	16.96	133.35	65.61	121.02	117.7	50.87	24.05	84.02	27.1	63.58	56.55	154.42	86.14
Cla020206	16.48	20.17	7.76	23.48	20.89	7.06	21.27	17.2	20.25	16.24	16.41	13.89	21.44	8.32	21.34	12.97	24.27	17.42
Cla020211	19.99	29.68	3.21	17.82	28.23	2.77	15.14	13.09	17.93	7.86	5.78	10.73	32.02	3.03	4.26	8.9	15.05	12.73
Cla020222	43.8	30.74	108.12	30.57	34.52	125.38	12.07	69.1	50.7	51.31	58.29	117.58	25.14	66.49	96.03	54.89	30.11	45.98
Cla020244	79.66	41.02	69.7	29.13	39.35	123.36	22.55	69.69	45.59	56.96	55.62	141.5	48.08	102.34	81.01	63.35	41.95	46.79
Cla020250	23.8	35.1	17.95	7.06	2.58	13.03	2.75	12.05	5.9	3.06	13.16	135.04	4.02	15.52	241.57	10.1	23.3	3.43
Cla020252	29.23	40.97	38.75	10.42	8.29	27.9	4.99	30.47	27.95	13.86	31.47	36.98	18.6	27.92	0	17.6	19.77	23.97
Cla020253	10.54	18.31	7.56	19.85	17.25	5.36	17.09	14.28	16.28	13.49	11.89	13.98	16.33	6.07	0.77	11.18	16.77	14.65
Cla020255	65.03	43.79	84.41	17.49	25.39	103.17	44.81	30.95	18.55	42.44	34.53	159.71	23.46	61.15	4.47	49.15	14.34	22.83
Cla020262	24.44	13.72	13.87	6.81	25.23	17.18	31.07	17.18	12.49	17.8	9.73	21.79	25.89	12.74	65.65	30.15	6.54	8.4
Cla020269	13.38	21.45	4.07	10.01	16.02	1	7.49	7.97	15.17	4.91	7.43	6.38	20.96	2.67	5.05	5.06	11.31	10.62
Cla020270	31.62	53.65	6.29	34.93	51.19	4.55	11.97	36.18	51.89	12.95	8.99	24.55	77.49	3.41	12.08	18.44	49.85	33.16
Cla020271	45.27	65.54	9.05	40.66	88.71	7.86	49.23	55.62	67.07	24.29	13.88	31.47	95.91	6.22	7.95	32.43	55.47	39.13
Cla020279	19.82	34.02	4.8	14.39	26.47	1.84	12.8	18.21	23.98	11.62	4.99	11.89	34.04	1.79	25.5	13.58	19.61	19.19
Cla020286	49.49	154.73	111.29	49.74	41.58	208.83	30.78	49	46.25	64.94	93.37	189.32	39.09	291.38	5.93	52.52	48.72	52.93
Cla020293	21.09	34.34	57.43	270.33	24.58	140.93	25.28	53.34	47.36	54.54	71.35	41.41	28.05	120.94	41.5	51.57	218.09	127.24
Cla020300	13.78	6.54	8.15	33.57	17.92	9.25	18.41	24.21	9.39	9.89	12.75	16.51	12.53	18.11	0.39	19.74	36.51	17.58
Cla020306	24.99	33.97	13.05	182.82	43.52	11.85	59.7	59.68	56.57	70.44	19.02	18.9	41.79	7.48	292.37	39.53	201.82	94.77
Cla020315	10.78	16.83	2.09	10.13	4.7	1.83	2.33	7.62	7.61	5.87	3.75	5.36	9.84	2.37	0	4.89	14.63	10.34
Cla020340	38.21	28.72	29.64	12.11	26.41	17.52	21.67	21.85	19.07	23.55	15.57	25.95	25.65	20.73	2.14	25.4	12.34	24.56
Cla020347	20.5	27.59	48.34	22.58	16.21	74.12	22.8	27.12	23.17	19	59.01	42.09	20.37	70.34	8.22	23.67	24.18	18.39
Cla020366	15.1	28.94	10.05	21.45	26.64	12.35	23.01	18.75	23.51	15.66	16.14	14.26	27.34	16.68	11.01	16.62	22.98	19.06
Cla020372	56.34	68.46	66.08	29.51	52.95	36.71	52.44	39.13	54.17	48.08	66.92	50.61	52.6	53.5	6.62	54.38	27.2	45.01
Cla020390	31.17	34.59	29.08	69.7	30.5	19.11	41.44	28.15	38.48	30.41	24.29	30.66	25.54	22.43	114.15	29.72	60.26	46.13
Cla020391	14.9	6.12	5.3	14.27	10.02	5.6	6.29	12.32	6.66	6.87	7.59	6.59	16.06	7.37	3.88	13.76	9.57	8.76
Cla020400	11.81	20.07	10.31	3.82	23.82	23.61	31.35	8.97	7.83	28.95	4.75	20.09	5.11	13.45	5197.04	5.6	14.5	11.87
Cla020413	32.49	71.55	89.87	26.3	27.66	43.63	19.64	25.49	30.15	28.9	86.44	52.79	26.85	89.74	0.85	25.57	28.62	31.1
Cla020418	146.75	81.76	201.09	88.98	227.41	162.47	123.93	219.07	190.97	157.89	64.24	135.36	187.39	65.96	215.73	256.83	132.04	152.95
Cla020424	88.91	64.3	126.58	37.29	70.29	139.71	43.2	68.96	69.08	85.34	75.84	115.71	78.08	137	42.71	71.1	33.88	74.17
Cla020438	51.17	70.76	12.92	34.86	84.03	6.69	49.28	52.52	61.62	21.66	16.3	36.04	96.43	6.77	15.75	32.96	42.34	41.07
Cla020444	20.47	15.22	5.17	20.11	26.79	1.38	24.94	15	19.02	13.64	6.37	9.04	22.26	4.09	8.59	12.1	19.44	15.32
Cla020452	13.58	21.51	7.93	22.98	14.17	4.61	7.7	15.06	14.8	8.85	14.09	13.45	19.94	8.64	0.88	10.39	20.59	14.85
Cla020460	64.39	17.52	18.19	46.07	58.97	23.41	43.79	53	24.61	30.18	15.53	41.12	51.46	22	47.46	88.42	44.81	29.82
Cla020461	17.04	10.21	5.59	14.63	8.28	1.81	4.17	12.4	8.44	7.92	2.97	11.9	23.04	4.97	0	8.89	17.34	14.43
Cla020477	36.17	61.14	13.75	33.19	36.85	3.11	19.74	34.29	58.23	19.81	22.13	26.43	51.66	8.18	27.95	18.5	40.41	36.65
Cla020480	22.36	36.7	13.4	28.26	27.81	10.58	19.47	22.6	29.37	18.86	23.21	23.89	28.78	13.81	1.42	17.93	32.34	28.8
Cla020484	31.96	37.44	9.21	133.69	33.75	4.84	19.39	45.75	42.91	15.01	26.93	17.47	52.66	10.23	24.56	29.81	149.79	48.57
Cla020505	10.18	9.33	7.83	34.72	7.23	4.31	6.15	20.73	18.35	17.57	15.27	12.43	7.79	5.81	0.74	10.94	33.47	29.43
Cla020516	13.66	20.12	5.14	11.59	12.74	2.56	7.62	8.74	15.58	5.4	9.98	8.86	17.22	2.84	2.19	6.17	14.23	11.49
Cla020518	12.06	13.19	6.58	14.81	16.69	2.58	14.93	12.85	17.22	10.58	8.76	9.5	14.87	4.37	3.77	8.02	20.37	15.9
Cla020532	49.8	32.97	60.2	127.93	71.33	68.28	72.93	84.96	77.55	88.85	67.91	56.02	64.61	47.11	12.82	87.93	133.23	78.54
Cla020533	31.23	41.91	40.66	18.33	6.48	56.2	2.5	21.4	13.09	17.45	35.28	29.94	7.41	43.68	2.6	16.03	13.28	19.27
Cla020542	10.33	19.8	2.98	10.21	11.62	2.55	10.81	7.82	15.39	6.12	5.62	6.96	15.01	2.38	1.83	6.34	13.02	11.96
Cla020543	13.23	26.63	4.38	15.24	15.97	5.07	12.9	14.34	17.34	10.32	8.02	15.27	18.4	4.13	2.34	9.12	18	14.9
Cla020572	78.59	66.09	72.85	34.2	67.2	30.83	49.01	45.14	56.76	48.49	44.95	57.8	69.32	41.28	4.55	42.06	39.44	56.67
Cla020576	10.06	19.54	4.59	16.14	15.7	4	14.69	12.66	15.9	14.17	6.13	10.99	19.79	4.15	0.03	10.71	13.39	17.81
Cla020602	38.06	90.92	79.59	37.52	33.31	45.39	22.16	28.41	30.8	32.6	85.73	56.91	35.17	91.6	2.6	28.03	32.9	35.93
Cla020605	10.4	17.08	3.55	9.76	13.6	3.32	7.46	11.16	15.11	7	5.08	10.33	20.41	3.16	0.06	6.61	11.4	12.27
Cla020609	13.48	22.78	26.55	6.79	13.2	45	16.16	12.38	9.3	11.34	12.64	35.79	12.46	32.39	2.51	18.81	7.65	9.88
Cla020613	169.3	114.29	232.91	90.67	158.44	161.09	119.15	127.63	128.28	152.87	129.55	143.96	119.71	174.09	13.08	124.54	91.06	176.74
Cla020622	24.54	27.1	23.29	5.07	15.76	32.48	20.75	8.11	9.95	20.92	21.12	16.21	11.37	34.51	6.67	12.02	2.71	8.67
Cla020631	49.32	14.58	118.48	45.01	73.78	121.43	0	93.7	37.92	69.39	47.52	36.22	38.12	78.63	0	26.73	42.45	23.34
Cla020633	117.9	98.4	181.36	47.28	50.22	262.87	60.73	62.57	43.4	51.76	115.88	228.81	45.65	210.27	7.08	64.53	57.15	47
Cla020669	10.8	14.81	5.35	16.1	15.39	5.4	11.74	12.48	16.46	9.1	8.38	10.92	19.71	5.01	5.18	9.54	18.22	14.14
Cla020681	26.37	31.05	44.23	146.32	28.78	32.23	93.54	47.35	46.39	60.9	49.84	28.98	20.82	23.54	254.02	37.57	142.34	70.35
Cla020702	24.81	17.76	124.62	59.11	13.8	223.78	33.64	40.69	17.32	27.56	128.46	75.47	9.67	171.93	16.69	33.39	50.65	22.05
Cla020732	18.45	23.66	7.77	21.88	17.52	7.03	12.39	15.91	19.17	12.65	9.54	21.42	18.87	6.26	0.29	10.66	24.72	21.33
Cla020765	17.59	12.14	8.43	21.28	21.72	9.06	49.88	18.64	24.57	21.73	12.84	15.77	15.89	4.77	12.72	14.88	25.04	15.98
Cla020775	22.47	33.79	8.26	22.84	25.53	7.49	9.98	21.48	23.16	11.26	9.51	22.05	37.8	5.14	1.75	18.03	33.52	19.05
Cla020783	13.27	19.6	6.98	21.21	13.21	4.44	4.24	15.12	20.88	7.56	11.79	11.32	20.62	6.51	2.33	8.14	28.01	16.74
Cla020811	17.71	33.81	22	6.15	6.27	16.81	3.69	9.49	8.29	9.67	21.54	15.92	9	18.8	0	6.81	9.24	12.48
Cla020817	17.47	21.35	8.02	18.93	24.31	6.45	30.84	18.42	22.72	23.51	17.77	11.03	25.72	7.32	0.06	15.88	16.3	24.07
Cla020819	10.63	7.2	15.35	6.02	10.68	14.84	3.52	19.8	16.81	6.74	20.49	10	9.98	11.67	0	15.97	3.95	9.85
Cla020823	11.17	4.95	6.81	2.6	8.38	4.99	9.39	4.1	3	6.48	7.65	7.31	6.16	9.99	4.09	8.2	2.77	5.39
Cla020839	150.88	44.22	249.56	51.46	167.38	261.11	84.92	138.08	97.63	67.35	182.84	260.71	87.88	164.59	25.42	161.72	72.06	60.78
Cla020841	11.25	17.83	2.57	11.81	17.46	1.55	8.97	12.48	22.95	6.21	5.29	5.78	19.64	1.99	4.69	5.24	13.11	12.65
Cla020846	108.61	209.49	218.73	35.07	27.7	271.04	24.34	45.92	31.77	27.84	200.72	398.19	28.29	383.42	0.36	47.61	44.36	35.96
Cla020858	39.08	64.86	18.49	50.93	36.26	17.8	29.7	36.71	48.22	30.7	31.64	43.28	49.62	19.02	3.04	25	53.18	48.46
Cla020859	16.7	28.7	5.44	24.87	25.6	6.75	14.47	17.58	27.8	12.42	14.27	13.04	33.7	6.93	1.06	12.75	29.38	26.62
Cla020872	23.2	36.38	8.68	26.07	29.18	4.22	20.54	19.6	27.84	13.19	14.82	16.94	33.7	5.24	2.54	14.43	33.07	26.17
Cla020891	47.12	76.97	48.92	20.41	19.9	20.66	13.49	21.76	28.29	32.22	44.7	53.48	19.72	30.19	0.66	13.07	21.34	28.84
Cla020898	31.57	33.89	14.11	56.08	25.01	25.45	16.71	34.2	38.36	67.6	31.76	28.9	44.37	34.87	35.92	27.2	36.66	70.94
Cla020911	25.78	35.96	8.05	28.3	40.23	6.18	18.57	28.47	38.4	17.86	10.51	22.73	52.06	6.65	0.96	23.86	30.79	29.18
Cla020916	11.59	15.02	3.7	13.55	17.68	4.94	22.6	10.86	11.55	11.98	5.45	9.36	14.72	4.37	5.54	10.33	15.85	10.94
Cla020943	14.1	17.09	6.02	15.19	24.99	6.1	36.1	12.06	12.05	16.66	5.36	12.43	18.89	3.76	0.81	13.61	14.11	13.34
Cla020946	13.82	16.47	6.52	17.79	16.63	6.6	13.94	14.28	15.12	14.26	11.81	15.74	20.32	9.57	12.14	14.42	17.43	16.37
Cla020983	479.01	277.27	674.13	308.45	577.74	628.12	711.48	416.51	472.44	567.19	416.12	396.84	460.46	548.1	148.59	509	291.35	461.17
Cla020996	137.18	299.98	222.43	97.77	142.6	260.54	154.89	131.6	136.16	167.69	146.09	75.49	123.08	221.52	16.99	155.97	93.9	140.38
Cla021011	12.27	27.75	7.15	20.94	17.12	4.64	7.68	18.48	25.83	15.11	19.85	16.33	24.75	7.69	0.65	7.86	23.48	23.73
Cla021021	20.92	35.3	4.13	37.7	43.96	3.44	97.34	22.88	61.24	29.58	16.42	8.16	49.23	3.67	175.91	15.8	52.71	33.73
Cla021026	18.56	20.36	7.74	22.96	28.33	6.65	28.88	19.07	23.21	23.73	13.23	15	26.29	7.21	4.98	18.05	21.22	23.83
Cla021063	16.25	32.39	9.45	29.11	19.4	8.7	13.81	14.61	19.45	12.33	22.08	16.16	23	10.62	4.54	9.38	33.63	17.76
Cla021064	63.78	36.12	87.04	31.21	70.27	64.96	38.79	59.62	35.65	38.21	78.58	72.72	46.45	63.64	1.55	63.41	29.23	34.2
Cla021069	21.32	59.64	39.04	8.23	0.97	23.6	4.26	5.41	3.43	4.65	19.63	201.62	0.81	34.7	0	2.44	10.66	4.46
Cla021070	26.44	46.99	60.88	25.94	3.76	126.22	6.49	25.99	12.88	10.92	100.54	211.32	3.35	125.97	0	15.65	33.17	13.96
Cla021071	45.06	36.24	40.12	85.66	62.93	34.65	81.14	58.03	53.74	78.62	65.52	36.13	53.05	52.63	6.51	62.14	62.8	71.11
Cla021075	17.91	25.51	3.39	10.31	23.87	2.68	19.35	12.03	14.38	7.56	5.43	10.34	25.59	2.81	4.4	8.71	15.64	10.05
Cla021096	58.35	51.89	72.05	35.91	49.07	114.56	50.75	54.39	45.99	60.03	50.94	52.31	47.86	88.75	4.84	64.82	35.15	47.58
Cla021097	19.2	12.78	23.19	75.73	31.24	23.16	46.64	27.97	26.52	33.38	29.73	17.07	18.79	22.39	6.02	26.17	54.03	43.16
Cla021103	57.11	72.16	37.01	109.95	30.57	75.48	13.81	68.84	34.27	41.96	44.88	73	37.55	75.19	0	63.64	170.96	54.01
Cla021105	21.05	26.04	7.56	18.34	26.29	4.92	14.45	20.05	20.38	11.25	10.76	17.95	30.58	6.75	12.46	11.2	21.92	16.82
Cla021115	17.88	26.14	5.31	18.58	21.81	4.04	18.64	15.51	21.8	10.53	8.85	13	22.99	3.92	3.8	11.96	26.49	16.13
Cla021125	19.03	22.39	9.23	70.16	46.64	9.43	39.61	46.95	48.14	36.3	26.78	23.02	43.27	17.42	22.58	35.17	62.33	41.88
Cla021126	21.85	19.35	10.19	106.74	51.17	10.89	65.3	50.88	61.73	43.26	27.3	25.33	41.55	16.24	17.98	28.49	114.44	55.56
Cla021130	46.59	49.84	51.49	23.42	32.21	19.46	24.47	31	36.41	26.88	42.35	49.54	31.33	33.3	20.52	23.51	28.38	33.44
Cla021148	32.5	36.13	28.15	67.98	27.79	13.94	21.56	35	36.3	30.9	51.42	57.65	26.08	43.53	0.88	21.92	60.08	52.13
Cla021153	187.46	157.92	181.29	467.7	231.84	329.45	294.5	319.96	225.68	357.11	242.06	191.37	189.86	250.55	42.73	410.94	304.64	309.52
Cla021158	20.48	35.89	7.47	22.84	25.67	2.5	16.25	19.81	30.36	9.57	14.17	12.02	31.42	7.19	3.18	11.19	33.71	18.48
Cla021162	28.53	35.2	17.58	68.42	46.6	13.69	58.82	35.03	34.77	41.53	35.03	23.23	46.72	20.15	13.06	29.04	55.33	37.63
Cla021163	12.12	10.42	4.28	9.27	14.09	1.92	13.38	7.08	6.65	6.79	7.36	5.8	11.31	4.69	0.27	6.06	6.57	6.17
Cla021169	49.33	58.19	46.53	22.79	43.75	25.65	41.83	28.46	38.14	36.7	38.77	29.96	42.58	34.9	19.96	32.18	24.41	34.99
Cla021213	15.11	21.32	5.54	18.18	25.06	6.98	26.6	16.12	18.57	14.8	5.81	13.68	26.21	5.7	13.37	17.23	20.31	17.26
Cla021218	116.08	282.99	40.93	119.73	67.96	27.97	50.61	55.97	81.8	57.35	81.43	77.37	78.39	34.44	22.55	42.5	113.97	94.27
Cla021220	11.55	23.42	12.19	37.13	7.55	25.72	6.99	20.03	10.5	13.41	18.96	12.58	9.62	24.64	10.39	18.14	32.38	13.68
Cla021250	16.88	29.6	8.79	22.32	18.05	6.55	10.95	17.66	20.67	13.57	13.22	24.02	23.37	10.06	3.47	13.69	22.35	20.54
Cla021274	15.43	16.22	38.64	14.9	7.23	40.24	4.07	22.8	23.35	14.88	33.02	29	13.63	27.93	0.16	15.15	20.1	21.55
Cla021289	10.4	14.53	5.81	12.55	8.11	3.24	5.06	8.72	9.64	8.71	11.21	10.26	12.7	6.17	0	7.18	11.73	12.7
Cla021299	10.93	7.34	10.33	4.13	9.54	10.54	9.71	8.19	6.67	7.54	7.01	9.24	6.21	5.96	28.98	10.9	3.86	5.59
Cla021300	34.21	35.46	17.74	37.2	50.43	16.88	63.72	32.66	39.12	46.07	29.85	30.11	44.98	18.59	37.58	33.4	30.46	45.13
Cla021301	18.06	26.97	11.96	28.43	13.62	6.06	3.51	16.31	25.22	19.17	25.62	21.04	27.13	10.79	0	12.16	22.59	32.2
Cla021318	22.51	22.23	16.56	36.13	26.79	12.56	17.16	26.41	23.11	24.18	30.73	20.98	28.08	20.84	16.86	25.09	34.85	26.95
Cla021324	10.73	6.89	6.12	2.7	4.03	6.32	1.95	5.5	3.02	2.78	3.66	10.64	4.4	5.5	3.5	6.28	2.56	3.25
Cla021338	20.23	39.78	5.79	46.29	10.25	3.54	5.32	16.3	13.58	4.82	9.69	11.8	25.91	4.52	2.29	11.85	101.23	15.39
Cla021339	13.59	23.41	6.17	19.4	15.25	5.64	7.83	13.64	17.16	11.82	8.75	14.64	22.28	5.98	0.12	10.34	19.25	20.88
Cla021343	10.47	13.8	39.06	10.85	9.73	18.06	18.04	10.96	20.72	15.24	44.28	10.18	8.79	37.29	3.23	7.8	8.07	20.05
Cla021389	21.65	26.99	10.67	29.04	26.99	7.17	28.79	22.81	22.3	24.91	15.78	22.78	29.75	9.72	7.86	21.94	28.46	24.83
Cla021395	12.65	10.75	3.2	10.8	12.93	3.42	10.32	9.78	12.4	6.68	7.15	8.41	13.89	5	8.85	7.55	12.12	10.42
Cla021403	12.44	26.43	3.8	15.27	16	3.57	6.74	13.85	17.31	8.38	5.08	13.29	28.77	3.76	2.14	7.71	15.86	14.35
Cla021418	16.87	23.86	5.9	18.02	32.28	3.26	26	16.66	33.29	12.66	10.13	10.32	35.47	2.99	15.32	10.6	22.76	21.18
Cla021419	17.14	11.71	24.66	11.37	18.06	27.6	19.03	17.16	17.27	14.87	22.58	29.32	13.31	19.87	3.83	20.36	12.4	15.36
Cla021425	25.66	36.3	4.74	41.45	47.97	7.32	40.94	24.7	53.7	20.85	8.68	19.77	51	5.55	36.82	15.5	41.29	29.6
Cla021426	14.25	33.2	8.22	31.73	17.54	8.51	7.36	17.32	33.7	13.11	10.6	17.2	28.1	6.51	5.13	10.06	34.7	30.67
Cla021445	61.3	39.61	96.92	39.74	66.91	80.35	84.72	66.36	78.13	83.9	99.66	65.46	65.59	84.58	0	70.43	32.96	67.88
Cla021456	192.93	121.18	399.95	77.74	131.03	378.81	33.21	211.58	162.78	82.69	299.52	379.52	108.21	241.38	1.35	148.51	88.21	111.27
Cla021470	16.07	32.66	33.48	11	5.31	31.87	6.94	11.28	7.28	11.39	25.28	57.26	6.64	36.71	3.88	9.65	9.52	10.12
Cla021479	60.08	68.43	73.57	33.57	102.53	141.35	98.3	82.25	63.69	95.78	109.89	51.48	85.1	135.57	8.99	107.78	27.36	47.74
Cla021491	24.1	24.33	54.66	11.59	6.64	23.08	6.28	25.42	31.25	10.97	39.62	45.21	11.81	21.09	0	13.66	12.72	21.87
Cla021493	35.61	35.12	48.54	23.63	43.78	21.46	42.26	34	42.91	41.71	39.45	32.22	38.43	34.16	4.07	29.69	17.84	37.7
Cla021501	11.05	13.88	5.02	16.8	16.94	4.3	17.5	12.05	16.56	12.34	10.93	6.87	17.3	4.06	0.61	9.66	16.05	15.29
Cla021506	21.39	28.28	42.17	19.94	21.49	27.26	21.43	15.97	27.11	24.45	33.47	18.88	18.36	30.11	10.8	16.54	20.65	29.05
Cla021509	14.99	13.81	13.65	35.34	32.46	14.56	47.75	21.12	24.74	28.1	13.64	9.66	18.44	10.6	48.19	24.11	32.32	23.56
Cla021514	36.61	49.56	23.53	50.9	41.74	21.96	35.05	36.31	38.52	35.45	45.97	33.76	42.56	30.81	3.1	29.79	47.37	42.4
Cla021519	23.39	30.11	8.42	25.23	26.47	6.84	14.02	28.65	25.02	17.08	9.63	26.48	39.37	5.71	16.38	17.09	28.03	22.46
Cla021523	118.51	160.28	75.62	35.9	32.42	80.01	24.46	112.46	88.91	47.89	79.24	94.28	79.03	91.13	0.99	95.2	100.43	57.11
Cla021525	80.24	119.48	45.53	99.18	49.45	30.14	46.8	86.45	49.03	28.31	214.22	154.76	67.86	155.78	138.15	64.82	123.31	51.85
Cla021526	10.04	2.12	1.95	5.04	6.52	1.27	14.24	3.54	8.34	2.49	4.13	6.67	6.51	4.12	34.73	5.23	14.53	3.38
Cla021534	10.13	7.55	4.23	9.24	5.82	3.03	6.58	3.78	5.04	3.14	1.47	5.7	10.84	3.43	8.95	6.21	18.36	5.77
Cla021546	47.64	44.34	54.21	26.06	18.67	94.68	12.12	34.67	18.87	28.22	39.75	64.17	20.11	52.89	16.47	31.14	21.92	23.11
Cla021554	1670.27	4714.73	412.71	969.92	615.92	174.46	425.42	1066.37	875.31	216.88	314.69	660.12	2128.18	251.63	2516.78	621.44	4783.22	500
Cla021559	15.88	57.96	4.21	34.44	4.47	3.28	3.26	17.06	9.83	5.78	2.55	7.09	17.79	3.19	19.7	4.72	73.63	9.8
Cla021560	57.38	78.62	52.42	147.56	168.34	68.71	320.11	186.91	172.64	177.09	80.24	36.5	126.57	66.37	113.56	200.26	156.76	135.37
Cla021574	16.69	15.67	6.48	13.89	19.3	4.34	11.59	20.46	16.36	12.85	7.71	13	24.21	9.27	9.52	22.28	12.5	14.97
Cla021577	89.64	68.3	121.02	57.08	62.08	165.14	22.52	74.52	58.63	110.68	129.64	91.2	51.96	228.04	1.53	83.56	36.82	78.51
Cla021585	12.74	13.11	4.27	14.56	22.65	3.44	17.64	15.03	14.26	13.29	7.52	8.19	22.9	5.37	0	14.01	11.38	13.29
Cla021611	220.19	177.87	381.94	126.6	105.97	608.72	24.8	166.86	155.95	116.3	384.1	341.85	110.81	534.99	1.99	134.82	143.76	137.39
Cla021643	10.4	14.96	8.35	123.18	13.04	8.08	18.34	35.92	65.99	27.14	27.56	9.93	30.42	7.14	2.81	17.54	72.91	73.9
Cla021652	15.87	6.94	13.32	6.29	10.71	8.94	11.36	9.87	11.35	9.46	7.36	13.22	7.43	8.55	3.38	8.72	5.98	8.47
Cla021653	97.62	60.43	143.33	38.25	90.87	99.12	83.49	80.73	96.14	66.88	156.72	91.27	88.63	120.26	167.6	52.69	58.65	70.83
Cla021662	107.17	107.93	55.23	129.84	176.08	43.53	136.5	149.29	174.93	165.52	97.77	92.98	169.92	49.76	139.2	126.78	113.94	138.49
Cla021676	59.67	37.62	82.71	187.6	110.09	93.24	228.69	105.73	117.82	138.14	109.74	68.43	60.44	77.52	30.89	112.75	139.81	137.3
Cla021693	15.65	23.85	4.19	16.84	16.21	2.83	6.32	13.4	14.8	7.07	8.52	4.3	23.85	3.38	0	15.93	27.49	15.51
Cla021751	58.65	55.39	62.65	27.32	38.6	60.68	33.45	41.49	30.2	40.21	38.06	67.92	36.73	49.63	13.79	46.81	29.51	32.08
Cla021755	16.66	23.67	6.78	19.14	16.73	4.42	13.56	16.42	13.69	11.38	9.29	16.51	22.03	8.97	32.51	13.35	27.13	14.1
Cla021765	56.61	106.82	27.76	71.18	32.93	22.2	9.7	34.06	31.77	20.97	52.54	85.94	69.38	69.4	0	36.69	83.7	48.35
Cla021768	40.1	50.57	18.13	90.33	68.43	17.82	92.06	68.72	44.09	91.83	45.01	35.72	55.77	25.26	19.37	78.39	59.53	50.76
Cla021771	55.9	118.91	103.23	47.41	27.04	107.07	33.16	43.64	33.01	39.26	96.85	131.32	30.43	164.89	0.75	39.47	39.45	43.28
Cla021781	19.57	34.51	5.64	16.7	21.13	4.47	12.1	14.29	16	10.03	6.91	19.46	31.2	4.01	0.31	10.4	17.36	17.52
Cla021808	15.52	29.33	62.01	972.93	139.34	50.05	542.2	186.53	344.91	534.21	197.1	31.12	139.83	53.08	2196.29	149.25	1158.22	356.56
Cla021810	18.4	20.2	6.35	27.65	17.57	5.97	9.8	20.04	9.06	9.6	15.34	12.65	18.48	15.56	3.94	16.79	34.07	13.01
Cla021811	16.91	24.96	10.69	25.71	23.51	7.99	19.3	19.67	22.35	21.61	13.93	22.03	30.4	11.83	6.98	17.56	22.85	26.95
Cla021837	11	7.86	23.57	8.91	7.08	45.24	5.59	15.46	12.92	11.65	26.53	14.91	8.05	26.75	216.33	16.74	12.62	11.19
Cla021850	50.5	45.51	55.21	117.33	85.85	67.32	112.93	74.61	82.14	90.19	69.22	38.35	68.19	45.61	2610.99	64.18	139.18	77.02
Cla021853	1661.75	2321.26	1831.36	3934.22	4314.39	785.78	7649.26	3193.36	6054.95	4977.49	3035.47	1175.76	3621.07	1312.37	642.09	3040.17	4161.64	4380.02
Cla021861	12.52	26.47	6.58	23.53	14.55	8.1	7.73	14.29	20.56	14.19	9.18	14.28	18.51	9.91	9.53	11.23	22.44	17.74
Cla021896	93.29	260.93	170.44	35.23	34.63	86.23	36.4	36.85	32.44	31.28	106.71	230.96	39.08	152.4	1.3	32.88	40.09	38.1
Cla021900	16.89	28.32	5.03	17.61	25.16	3.99	13.61	16.86	23.89	13.5	6.82	15.92	36.27	3.94	1.93	11.96	16.47	20.79
Cla021919	30.36	31.48	66.01	16.82	19.7	99.38	19.39	31.71	22.05	32.06	74.62	54.6	21.32	91.1	15.2	31.71	13.46	27.1
Cla021931	155.57	180.1	216.41	89.78	84.17	354.12	49.56	112.29	74.22	115.44	181.33	203.29	80.19	320.39	8.54	135.2	96.61	101.79
Cla021936	11.19	20.87	4.44	15.31	15.12	2.27	10.32	10.39	16.1	10.26	7.01	9.06	18.14	2.18	7.46	6.12	15.05	16.01
Cla021951	21.61	15.8	30.01	115.36	17.61	25.9	19.89	48.77	28.75	37.51	50.17	27.41	26.39	21.15	2.53	31.38	82.91	80.19
Cla021953	16.3	11.4	26.65	12.63	19.71	26.88	22.24	18.68	19.26	18.78	19.4	15.67	17.93	24.41	2.8	22.46	12.3	14.2
Cla021972	57.72	63.28	11.87	48.6	88.9	4.64	20.8	70.12	72.57	25.22	13.99	29.96	152.77	9.02	18.32	46.41	55.7	55.31
Cla021980	32.01	123.59	10.12	409.36	49.21	15.58	37.83	65.7	61.22	22.1	45.73	18.81	111.86	28.5	621.98	55.81	654.85	71.85
Cla021981	54.43	250.19	50.77	339.63	54.76	88.76	43.86	105.31	101.2	15.63	190.51	59.3	170.35	124.99	347.79	69.43	685.05	42.47
Cla022004	76.32	132.35	57.86	155.81	71.76	55.44	68.79	111.69	99.62	83.63	98.01	117.5	61.94	54.02	12.79	70.15	163	125.3
Cla022021	31.08	61.83	8.71	25.61	29.58	5.06	15.06	25.33	40.81	11.96	15.7	20.78	41.46	5.73	7.13	14.42	35.11	31.14
Cla022027	39.45	47.42	26.65	64.9	35.87	12.51	26.99	36.18	45.96	25.64	37.76	27.22	47.42	22.42	10.16	26.08	64.57	51.72
Cla022044	11.72	17.76	3.05	15.02	18.86	2.07	26.02	10.1	17.09	11.89	6.46	7.97	19.71	2.46	4.4	7.86	15.36	15.92
Cla022052	11.18	12.84	6.39	44.99	22.44	6.34	19.02	20.04	23.42	19.1	20.01	11.64	21.1	8.34	1.75	14.97	27.46	31.02
Cla022062	11.57	10.09	3.03	8.97	15.52	1.62	16.98	7.52	10.26	7.96	4.33	5.4	14.31	3.37	0	9.88	9.19	10.62
Cla022067	117.78	128.23	49.79	118.99	148.89	36.03	109.32	121.48	144.94	106.29	86.5	106.43	153.08	52.18	34.87	96.63	133.39	124.39
Cla022080	11.93	28	6.76	15.47	15.37	2.52	8.89	13.46	34.39	6.53	16.94	11.57	18.25	2.62	10.33	5.98	22.17	19.73
Cla022081	12.56	16.08	10.46	22.31	14.13	10.62	14.25	19.05	18.1	17.98	23.86	11.84	19.41	16.6	22.5	17.32	25.61	19.72
Cla022086	20.64	20.7	36.25	14.59	19.99	15.01	10.99	15.77	32.27	15.74	32.2	12.31	17.9	24.68	0.32	13.11	14.98	23.12
Cla022088	11.91	8.96	13.37	5.97	16.43	18.31	10.41	19.46	17.34	9.49	24.21	8.64	16.09	33.46	0	17.81	10.7	9.6
Cla022094	25.3	16.04	20.61	10.19	25.52	15.22	18.52	19.92	14.73	18.84	14.89	19.61	19.26	19.14	0	27.81	8.92	13.38
Cla022101	16.94	13.12	20.6	10.1	12.11	32.9	7.63	19.9	13.99	12.47	36.56	22.44	13.44	43.4	2.01	13.24	12.13	10.64
Cla022103	479.77	347.72	1757.65	418.57	194.65	1556.67	661.19	344.61	269.97	318.78	1251.22	861.98	170.29	1461	152.59	310.61	373.3	291.67
Cla022109	16.11	10.39	13.82	6.22	13.11	13.22	10.66	13.88	9.36	12.69	9.62	16.53	11.72	11	2.5	18.75	6.4	9.58
Cla022115	203.6	99.28	431.67	113.16	133.4	651.95	25.48	254.74	149.93	150.24	275.58	463.85	108.28	337.5	0	223.04	102.9	188.83
Cla022135	14.29	22	2.84	8.25	15.62	1.76	5.77	8.97	10.77	5.36	6.02	9.44	18.89	2.12	0.15	7.62	13.15	9.03
Cla022150	28.22	24.51	53.4	25.78	27.61	96.22	26.13	35.66	31.71	32.57	58.58	25.19	26.83	96.04	0	33.78	24.1	30.22
Cla022158	31.45	33.04	10.82	25.89	57.05	8.09	62.47	26.98	27.21	25.57	15.88	20.92	43.05	9.22	5.22	29.46	24.93	26.22
Cla022159	29.38	38.4	16.08	41.07	37.08	7.42	24.2	32.91	40.93	19.69	19.27	20.38	44.23	15.12	22.63	20.16	53.93	38.54
Cla022160	12.24	7.14	4.25	35.07	17.8	4.56	29.46	19.47	10.5	13.12	7.04	5.25	14.01	5.52	3.29	15.75	36.09	25.47
Cla022164	295.5	226.79	409.32	140.86	201.71	497.18	106.88	246.64	207.65	212.9	231.07	320.6	211.07	319.32	6.37	249.4	144.18	216.64
Cla022165	99.99	59.5	112.41	299.86	80.93	200.22	130.82	151.14	120.19	146.51	139.41	87.96	107.51	126.76	17.57	159.2	269.65	157.72
Cla022166	216.26	299.96	91.89	13.29	9.93	47.96	55.53	49.2	8.16	9.51	32.88	624.8	7.24	43.71	3.92	36.63	36.45	5.33
Cla022167	216.26	299.96	91.89	13.29	9.93	47.96	55.53	49.2	8.16	9.51	32.88	624.8	7.24	43.71	3.92	36.63	36.45	5.33
Cla022175	10.71	20.76	3.34	11.93	12.48	2.66	8.84	9.38	12.57	4.61	6.4	5.75	13.9	2.3	8.71	5.21	14.47	9.39
Cla022179	84.54	64.51	30.59	72.67	70.04	34.17	34.45	65.88	34.73	50.25	122.42	63.27	84.12	108.28	3.41	84.31	69.9	42.96
Cla022194	15.87	21.31	4.33	11.64	17	3.96	10.59	10.6	11.02	9.24	7.74	12.91	19.25	4.99	8.71	9.51	11.3	10.06
Cla022202	101.79	107.82	121.25	55.07	72.47	152.65	64.83	89.93	53.24	88.52	92.76	108.2	77.35	140.19	10.86	97.79	51.96	66.78
Cla022204	68.63	49.1	60.83	27.1	63.45	58.93	57.49	71.16	48.9	53.63	38.86	61.58	48.35	42.4	8.06	77.93	29.08	42.58
Cla022213	11.58	13.75	2.77	8.63	18.57	1.12	17.82	12.65	16.57	5.83	1.91	6.63	13.8	1.09	29.92	9.23	14.02	7
Cla022214	15.82	21.68	4.96	12.44	38.28	2.36	48.69	22.17	31.75	11.02	5.32	8.86	31.29	2.87	253.27	15.17	25.06	13.97
Cla022216	569.79	412.19	950.42	402.22	470.54	1745.36	598.85	813.31	646.6	724.02	887.08	934.13	389.31	965.62	223.07	728.17	361.15	556.8
Cla022226	16.18	12.01	3.18	7.95	16	1.54	9.34	9.66	10.95	9.91	7.12	8.25	16.84	2.58	0	10.97	8.19	8.27
Cla022232	46.58	67.64	10.55	55.98	63.23	8.62	46.77	41.21	81.75	25.53	22.63	27.54	84.53	7.57	8.76	23.55	63.43	62.34
Cla022256	116.1	203.33	41.33	14.54	32.67	4.29	63.2	45.83	40.07	16.69	27.86	111.49	18.31	14.6	276.48	24.62	46.42	13.9
Cla022258	16.54	42.9	5.4	23.67	32.34	8.74	32.18	20.03	25.95	13.61	8.17	19.21	30.31	4.98	158.66	14.55	30.02	18.73
Cla022288	18.8	27.5	9.6	27.34	28.1	11.3	25.49	24.04	25.83	23.56	13.03	20.24	29.62	12.68	3.82	24.52	25.86	24.23
Cla022302	79.18	58.54	109.8	45.88	46.27	118.83	39.39	97.27	63.66	53.18	119.61	152.09	49.13	97.58	28.52	76.81	56.57	52.52
Cla022305	24.9	36.1	10.94	36.32	40.94	11.59	49.58	26.96	30.6	24.19	11.41	22.41	42.23	10.77	105.64	26.29	37.29	27.04
Cla022331	27.35	18.42	41.35	15.41	35.23	67.05	36.69	29.15	22.26	29.45	47.31	22.44	30.4	63.57	4.94	37.03	12.53	18.62
Cla022339	27.53	33.97	32.97	9.53	10.3	25.21	11.08	16.91	12.75	9.65	21.18	71.74	8.6	26.84	11.06	14.66	14.65	13.81
Cla022358	125.58	76.49	141.05	66.12	134.56	145.49	177.53	117.48	95.82	135.88	90.67	109.18	120.65	117.68	86.22	136.66	59.69	103.63
Cla022366	31.77	25.44	38.51	16.16	22.17	58.76	14.44	33.86	23.69	23.21	41.28	42.54	22.96	52.71	7.01	40	19.35	19.82
Cla022370	46.7	30.34	69.45	590.77	85.81	165.29	347.09	150.43	150.32	410.88	116.38	59.14	56.47	84.18	16197	315.84	490.42	157.72
Cla022384	14.64	18.65	3.9	9.67	18.41	1.81	12.07	9.93	15.23	6.49	7.91	9.26	17.72	3.56	1.69	8.46	12.1	12.13
Cla022405	29.34	11.4	32.23	10.04	18.38	24.19	5.59	24.52	18.79	13.57	26.97	46.92	16.61	30.04	21.55	23.13	10.37	12.33
Cla022413	24.61	58.06	8.48	62.62	34.65	10.65	36.34	31.27	60.23	25.33	14.23	21.7	43.69	8.58	17.08	21.24	73.83	47.64
Cla022425	215.3	201.09	272.9	119.62	158.22	301.65	181.83	179.94	141.77	185.59	159.47	211.05	144.91	219.41	219.2	183.89	108.45	150.46
Cla022447	232.41	176.65	279.67	99.45	133.9	247.74	71.76	201.98	132.45	168.41	116.98	304.81	156.23	167.73	2.01	212.62	98.22	152.82
Cla022452	482.84	279.55	645.13	257.69	325.84	927.11	229.56	422.87	362.98	559.58	419.47	683.03	340.22	716.34	134.72	430.93	211.46	485.57
Cla022454	37.23	60.24	8.13	30.55	66.64	11.43	46.28	38.29	43.04	21.21	11.64	24.03	60.11	7.23	111.74	39.03	49.32	24.61
Cla022455	40.88	71.57	8.69	34.5	59.28	6.1	19.88	37.68	48.35	12.36	10.28	26.9	70.16	5.79	0.37	25.19	48.13	30.76
Cla022474	11.47	17.44	6.04	1.62	9.58	1.37	3.02	5.49	13.61	5.36	9.35	5.13	17.17	3.49	0.58	5.26	1.74	5.1
Cla022494	17.98	27.25	7.09	41.53	21.34	5.16	14.04	21.32	22.61	15.31	14.19	13.34	24.83	5.16	2.45	11.1	35.93	30.34
Cla022514	29.9	67.17	11.25	30.79	33.82	3.44	16.37	22.2	31.39	13.98	18.33	15.32	46.51	6.82	27.68	13.14	38.66	27.28
Cla022526	82.88	381.55	54.7	121.17	20.95	73.42	38.42	69.7	33.56	49.6	58.92	326.07	21.51	124.19	3.5	50.23	89.55	59.65
Cla022528	24.03	12.3	30.06	88.4	55.08	36.72	159.59	58.36	48.8	81.95	26.07	18.05	34.93	31.05	65.46	81.43	47.85	62.17
Cla022542	72.64	46.5	143.77	67.03	38.37	137.45	76.63	75.79	47.73	43.79	164.99	116.51	26.55	151.09	172.64	62.45	61.3	26.19
Cla022562	144.55	233.19	62.63	207.82	280.68	20.94	380.13	154	402.04	149.5	97.98	54.62	335.28	33.39	681.31	98.89	344.18	183.78
Cla022564	62.57	150.17	85.64	865.02	106.06	173.53	428.77	153.59	152.54	529.54	128.89	38.61	53.39	102.47	2041.14	179.31	376.97	296.54
Cla022565	74.09	71.05	29.56	143.34	139.65	6.02	195.5	80.38	167.59	67.01	39.79	14.8	96.49	8.46	16.87	49.31	172.03	83.47
Cla022567	69.99	56.67	50.36	241.93	151.73	19.41	294.4	95.38	153.27	164.86	60.08	34.98	116.67	31.19	171.25	85.9	198.45	119.97
Cla022568	3895.16	3608.82	5167.51	12754.9	5891.78	6678.03	14969.2	5493.98	6567.14	10453.9	5189.85	2573.86	4741.42	3899.43	12276.4	6342.6	9877.75	6149.92
Cla022575	14.19	34.67	6.6	26.51	18.13	7.72	13.07	14.74	29.02	11.06	18.17	15.22	23.31	7.58	15.54	7.44	34.6	24.11
Cla022581	10.88	15.48	6.6	14.23	14.53	4.71	7.32	13.2	14.65	9.4	12.45	12.07	16.27	6.53	0	9.31	12.4	13.03
Cla022588	28.9	36.49	11.64	25.95	42.15	9.55	32.78	31.49	32.9	19.08	16.2	20.45	45.26	10.1	1.75	24.44	27.95	24.01
Cla022593	159.93	119.97	249.27	1307.65	137.86	479.1	305.87	356.57	237.84	517.71	411.82	245.58	120.77	335.85	53.72	369.94	724.87	638.03
Cla022616	49.88	97.39	32.25	116.16	44.99	36.66	33.61	61.72	56.43	49.52	72.15	67.53	48.92	41.97	5.59	41.07	102.5	68.31
Cla022646	13.05	7.72	14.23	5.68	15.96	19.07	13.01	14.51	10.09	8.01	15.97	9.8	11.36	18.41	1.67	12.85	6.09	6.81
Cla022648	15.64	18.36	7.49	32.3	33.87	6.97	36.16	24.29	30.53	24	16.87	13.25	34.33	9.12	15.83	18.25	40.02	28.72
Cla022656	20.87	21.74	15.22	36.5	27.75	10.51	38.78	28.19	15.41	29.39	21.35	11.29	25.53	13.46	0.32	28.58	38.08	23.29
Cla022663	42.76	29.43	15.6	40.16	49.73	10.29	30.89	49.31	30.46	33.35	23.25	36.61	61.71	15.84	0.38	45.21	38.81	36.76
Cla022666	677.06	756.66	1695.83	657.83	626.95	3725.19	832	692.46	655.22	938.68	1732.21	1198.49	469.71	2499.17	2064.49	875.78	639.77	587.37
Cla022678	65.31	117.72	89.68	27.15	38.11	87.81	33.75	47.95	33.16	46.95	64.62	74.13	44.05	80.85	29.23	54.02	23.41	35.65
Cla022695	21.45	48.07	31.76	15.13	20.43	11.3	25.58	12.96	20.79	22.38	23.09	30.72	18.16	18.42	14.87	12.5	14.76	19.82
Cla022697	25.57	40.67	8.16	35.21	38.68	8.68	25.73	25.01	38.68	20.53	15.97	19.96	45.31	6.99	3.3	18.61	37.58	33.92
Cla022710	25.45	32.8	6.68	17.01	30.96	4.39	18.4	17.34	22.24	19.05	9.26	19.53	34.44	4.7	11.11	13.12	20.43	21.83
Cla022724	10.76	16.59	4.67	12.36	11.01	3.62	4.35	10.22	12.47	6.1	7.35	8.9	13.05	4.67	0.98	4.94	12.81	11.16
Cla022725	16.92	8.43	6.82	48.82	32.37	3.99	72.74	37.47	44.04	36.44	19.57	14.94	30.79	5.07	29.33	28.38	45.49	50.29
Cla022732	19.55	23.04	8.91	126.04	30.57	12.36	37.59	32.82	28.76	35.57	22.84	14.25	29.7	14.19	6.97	30.53	71.54	78.01
Cla022762	13.11	15.12	4.75	11.28	14.99	3.31	15.94	9.35	9.1	6.81	5.8	9.95	12.49	3.81	2.34	8.09	10.83	9.55
Cla022775	22.08	29.59	9.31	25.24	37.68	11.67	43.41	27.17	28.83	25.59	18.79	22.83	37.56	12.75	30.33	22.36	25.65	24.7
Cla022776	17.58	22.42	8.08	19.88	18.83	7.55	6.79	18.75	24.04	13.59	13.68	19.24	27.87	10.31	0	12.85	20.66	20.29
Cla022791	20.37	12.78	25.26	11.27	17.49	23.39	11.41	28.7	15.24	26.52	9.94	21.47	17.59	10.79	35.99	28.94	10.19	27.03
Cla022803	20.26	44.25	9.29	25.35	18.93	9.96	8.01	20.07	28.2	16.05	15.45	29.57	29.98	10.2	0.51	12.9	28.17	28.17
Cla022804	47.12	66.23	27.02	76.56	62.98	14.35	69.73	47.78	87.06	49.51	45.19	42.67	72.9	21.7	11.68	38.84	85.9	83.15
Cla022810	38.92	61.76	14.35	45.97	46.49	11.61	29.53	32.78	49.35	24.71	26.6	26.96	57.74	13.24	3.66	25.09	51.38	42.66
Cla022821	11.77	12.47	12.18	4.68	10.71	6.09	11.74	12.65	10.66	7.89	9.04	12.72	11.22	6.8	0	12.98	8.51	8.95
Cla022827	12.4	17.96	5.61	14.22	15.12	3.63	9.57	13.14	15.89	14.1	8.95	14.52	14.81	4.79	13.05	9.93	15.85	14.75
Cla022839	14.59	27.45	27.93	7.94	6.51	9.58	2.37	10.48	13.63	9.06	21.01	22.37	9.99	13.83	0	7.45	10.58	12.18
Cla022869	23.47	35.21	9.33	20.75	31.55	5.52	17.31	21.61	31.24	13.82	15.85	15.42	38.37	6.7	10.94	14.43	26.86	21.71
Cla022870	545.26	405.67	669.64	320.73	393.68	794.93	611.29	438.62	296.36	491.68	471.37	659.97	295.07	739.93	342.35	490.11	269.98	329.57
Cla022877	18.11	26.77	7.9	24.74	14.33	4.11	6.23	12.56	25.43	9.93	13.55	14.06	23.44	5.12	3.74	8.01	27.34	24.15
Cla022882	40.31	54.72	26.87	72.18	52.62	26.51	55.97	37.27	51.28	46.2	49.23	33.17	48.19	35.76	14.93	39.55	85.21	57.78
Cla022883	98.54	70.84	63.45	166.62	111.14	53.3	107.87	124.55	91.46	102.49	96.04	88.73	100.3	76.26	53.33	118.27	133.43	108.29
Cla022912	48.33	25.96	73.41	28.05	37.46	20.55	21.67	41.17	67.01	61.05	46.24	53.59	44.54	41.07	0	39.66	21.1	72.07
Cla022941	25.08	28.4	6.46	15.4	25.09	2.45	10.33	16.94	26.29	8.94	9	14.84	30.52	3.42	3.95	9.82	18.46	16.86
Cla022959	80.37	147.44	153.47	69.83	44.07	229.84	48.57	102.03	81.53	74.03	117.1	137.41	61.02	148.79	12.37	92.63	80.81	84.37
Cla022962	102.1	93.95	129.32	45.82	92.85	236.78	58.51	90.94	51.81	74.93	103.72	174.22	62.01	165.46	68.2	111.09	51.18	53.46
Cla022971	23.19	47.69	27.19	104.19	38.77	21.1	55.59	41.85	43.11	62.51	61.3	17.89	29.41	27.59	2.39	38.3	97.65	58.62
Cla022975	12.02	11.11	9.8	27.75	12.18	5.73	25.43	11.18	13.53	16.47	13.57	7.79	9.76	8.64	3.03	9.91	24.14	16.01
Cla022993	16.7	37.4	8.49	22.46	15.7	9.34	8.31	16.61	16.41	11.02	9.95	24.11	23.73	10.29	6.64	12.28	24.42	16.02
Cla022994	18.59	36.01	6.87	38.81	24.69	7.8	18.99	28.04	31.59	12.55	9.17	20.11	36.85	5.5	6.33	15.78	54.18	25.74
Cla022995	13.72	13.52	11.86	77.91	13.75	31.23	22.28	35.84	22.49	21.74	20.41	12.67	11.18	22.06	110.32	22.88	76.94	35.02
Cla023006	45.81	44.89	41.05	89.09	73.53	13	62.86	60.1	100.56	55.58	49.56	30.28	69.55	29.73	10.51	32.33	76.27	83.79
Cla023038	10.94	7.77	12.95	4.19	10.27	10.96	8.44	12.02	9.45	6.34	4.11	13.99	9.45	7.94	2.43	13.99	5.16	7.31
Cla023052	20.95	26.66	12.76	27.43	21.27	19.49	21.61	22.54	15.39	15.89	17.18	19.71	24.79	16.39	70.57	26.84	29.81	14.77
Cla023091	11.98	2.07	0	3.09	30.22	1.55	101.29	1.54	8.94	27.95	0	3.27	8.47	2.98	49.56	4.9	0	0
Cla023116	21.07	20.38	2.93	19.06	25.24	2.58	10.7	14.44	16.22	6.4	8.23	8.93	29.04	3.16	3.45	10.73	24.73	13.31
Cla023121	34.82	34.59	42.79	14.66	23.68	29.17	11.23	22.26	21.89	22.14	33.93	60.14	20.81	40.93	1.66	21.28	14.15	23.15
Cla023145	47.2	74.76	89.95	25.52	124.55	41.11	31.13	84.7	90.79	31.34	155.24	71.76	100.58	76.38	8.77	101.9	50.09	42.68
Cla023149	12.16	18.02	7.22	18.97	16.62	4.41	10.88	15.57	19.79	14.99	10.81	14.34	21.91	5.75	0.68	13.13	17.26	18.52
Cla023158	16.82	8.47	43.26	14.33	11.52	26.6	27.64	14.02	12.67	15.36	45.43	28.6	9.77	32.08	100.16	13.93	14.7	13.07
Cla023160	720.31	614.83	775.86	247.02	720.85	770.5	312.03	675.48	657.39	487.3	799.05	566.29	701.29	973.88	27.17	979.8	259.02	428.58
Cla023178	63.01	79.67	56.5	27.2	47.6	16.89	19.45	45.45	43.07	28.16	36.21	57.94	51.86	29.38	4.52	33.35	43.34	40.8
Cla023184	13.64	19.43	4.71	14.48	18.72	4.5	9.13	14.54	17.42	10.17	8.79	13.16	21.01	4.44	1.34	8.95	16.9	13.55
Cla023189	71.32	80.59	78.94	26.05	23.57	77.67	8.03	59.59	67.05	38.99	107.65	116.69	30.48	166.88	0.54	35.66	39.18	43.17
Cla023200	18.1	31.33	9.16	19.69	17.62	4.86	8.76	17.46	18.09	9.66	15.37	15.83	24.36	8.59	0.26	10.08	27.01	18.89
Cla023202	17.55	30.12	9.53	29.54	20.95	9.82	18.54	17.93	25.21	16.36	19.34	18.33	26.72	9.05	0.56	15.5	27.58	26.23
Cla023234	33.77	44.21	27.24	91.27	31.08	11.75	21.4	36.81	52.97	24.95	33.75	18.12	50	20.22	14.3	25.36	79.75	58.29
Cla023241	20.67	21.18	27.48	13.58	20.05	19.2	12.16	18.07	17.89	20.9	25.06	22.65	21.26	34.16	0.24	17.12	15.68	19.03
Cla023257	14.18	19.08	6.66	17.26	13.27	1.97	3.15	8.43	10.11	5.24	11.76	6.9	15.53	4.64	0	5.19	11.22	12.03
Cla023265	320.5	378.2	229.3	1274.76	381.29	99.36	486.59	662.74	704.77	546	506.69	170.03	475.86	132.11	122.03	439.72	968.06	963.1
Cla023269	18.9	28.71	23.11	6.45	4.43	35.98	2.97	11.3	12.06	11.53	19.65	19.95	9.11	30.95	10.32	7.54	7.27	11.52
Cla023270	81.93	64.09	86.97	25.68	44.53	71.5	29.29	49.14	32.49	45.56	33.89	88.81	37.75	57.24	5.29	50.8	28.09	38.37
Cla023271	17.43	24.18	25.1	8.56	14.1	21.42	12.59	13.01	11.16	20.03	14.56	21.44	7.86	17.41	6.19	17.07	5.22	10.82
Cla023282	475.88	384.98	746.87	1641.64	396.14	1238.4	528.8	882.01	685.13	773.7	905.82	768.94	631.07	1050.82	100.14	909.9	1765.5	879.37
Cla023288	15.74	22.12	6.81	14.71	17.49	4.75	11.31	13.93	15.69	11.96	11.44	13.95	20.59	6.06	1.41	9.54	15.58	14.14
Cla023300	174.29	136.57	136.59	294.58	128.14	60.88	72.73	167.32	166.03	137.52	128.88	121.51	142.49	97.74	19.24	116.34	300.4	235.08
Cla023304	10.97	3.9	8.53	3.63	6.95	6.51	2.5	7.1	5.44	5.4	3.34	8.26	5.81	6.55	0.65	6.08	3.19	6.01
Cla023311	45.22	59.98	18.28	41.63	30.91	20.36	18.36	38.09	35.61	23.26	36.7	41.43	49.7	25.18	7.36	25.75	49.53	36.38
Cla023312	11.53	21.06	4.42	13.19	11.83	3.52	6.53	9.57	14.71	5.28	7.51	11.79	17.71	4.29	1.95	5.98	16.47	12.25
Cla023320	850.54	567.53	1403.74	4464.16	1445.85	2212.46	2399.67	2323.08	2503.94	3366.7	1482.17	829.47	1403.41	1549.33	80.24	2205.02	3562.21	3001.48
Cla023342	39.49	40.49	72.92	35.53	34.82	72.26	14.18	51.15	50.28	43.74	73.82	73.69	34.58	90.64	0	48.02	39.73	50.86
Cla023381	102.5	153.93	46.27	128.08	159.28	62.02	176.03	125.37	131.75	96.43	72.64	102.07	152.22	58.66	37.9	99.25	150.76	115.63
Cla023382	79.73	146.21	30.6	109.34	85.89	43.9	30.09	101.01	111.49	55.44	54.57	88.16	128.12	41.56	5.82	60.01	123.59	89.7
Cla023386	20.45	28.32	9.23	20.11	23.89	6.11	20.93	15.97	16.71	13.98	12.41	17	23.39	7.1	0.08	15.34	19.58	17.49
Cla023398	45.85	40.75	50.94	21.31	35.07	37.14	28.31	30.79	26.37	34	34.17	41.62	32.68	41.69	5.14	37.3	20.6	31.75
Cla023411	667.97	644.73	274.32	1102.71	101.64	221.77	165.06	451.71	106.81	159.14	447.41	251.42	261.29	144.11	19.88	245.06	912.58	532.09
Cla023419	17.37	17.48	59.79	23.92	19.01	33.51	24.47	22.33	29.72	28.3	85.32	23.1	21.41	75.4	1.74	15.18	22.32	36.29
Cla023430	48.55	32.63	78.04	37.57	39.79	142.46	53.31	48.36	32.59	52.43	73.95	66	25.77	96.88	7.77	64.5	35.97	40.23
Cla023432	13.32	18.54	7.02	18.08	13.24	5.24	8.49	14.08	18.96	12.69	15.83	12.45	17.65	8.25	0	9.59	15.33	18.73
[truncated: 8 more rows]
